# Supplementary material for: Level of physical activity and other maternal characteristics during the third trimester of pregnancy and its association with birthweight at term in South Ethiopia: A prospective cohort study
Source: PLoS One. 2020 Jul 20;15(7):e0236136. doi: 10.1371/journal.pone.0236136 (PMC7371203; doi:10.1371/journal.pone.0236136)
Supplement: S1 Dataset — (ZIP) [file pone.0236136.s003.zip]

Archive with 1 entries (1 files):
- S1_dataset.csv
