# Supplementary material for: Level of physical activity and other maternal characteristics during the third trimester of pregnancy and its association with birthweight at term in South Ethiopia: A prospective cohort study
Source: PLoS One. 2020 Jul 20;15(7):e0236136. doi: 10.1371/journal.pone.0236136 (PMC7371203; doi:10.1371/journal.pone.0236136)
Supplement: S1 Dataset — (ZIP) [file pone.0236136.s003.zip › S1_dataset.csv]

field1	q101age	q102reside	q103religi	q104ethnic	q105marita	q106edusta	q107hedust	q108occupa	q109hoccup	q110dwater	q111toilet	q112moninc	q113fuel	q114floorm	q115roofma	q116wallma	q117electr	q117watch	q117radio	q117televi	q117mobile	q117nonmob	q117refrig	q117table	q117chair	q117bed	q117elemit	q117lamp	q117motorc	q117cart	q117boat	q117mill	q118window	q119landow	q120milkco	q120horses	q120goatss	q120chicke	q120beehiv	q201birthb	q202livebi	q203interv	q204everab	q205howman	q301anc	q302firsta	q303fefol	q304gafefo	q305bleein
1	34	2	2	5	2	3	3	1	1	3	TRUE	600	1	1	3	1	TRUE	FALSE	TRUE	TRUE	TRUE	TRUE	FALSE	TRUE	TRUE	TRUE	FALSE	FALSE	FALSE	FALSE	FALSE	FALSE	TRUE	TRUE	TRUE	TRUE	TRUE	TRUE	FALSE	TRUE	2	16	FALSE		TRUE	16	FALSE		FALSE
2	28	2	1	4	2	3	1	1	1	2	TRUE	500	5	1	1	1	FALSE	FALSE	FALSE	FALSE	TRUE	FALSE	FALSE	FALSE	TRUE	FALSE	FALSE	FALSE	FALSE	FALSE	FALSE	FALSE	TRUE	TRUE	TRUE	FALSE	TRUE	TRUE	FALSE	TRUE	1	48	FALSE		TRUE	20	FALSE		FALSE
3	26	1	2	4	2	3	3	3	2	1	TRUE	1500	5	1	3	1	TRUE	FALSE	TRUE	TRUE	TRUE	FALSE	FALSE	TRUE	TRUE	TRUE	FALSE	FALSE	FALSE	FALSE	FALSE	FALSE	TRUE	FALSE	FALSE	FALSE	FALSE	FALSE	FALSE	TRUE	3	63	FALSE		TRUE	16	TRUE	16	FALSE
4	29	1	2	4	2	4	6	3	3	1	TRUE	1500	4	4	3	1	TRUE	FALSE	TRUE	TRUE	FALSE	TRUE	TRUE	TRUE	TRUE	TRUE	FALSE	FALSE	FALSE	FALSE	FALSE	FALSE	TRUE	FALSE	FALSE	FALSE	FALSE	FALSE	FALSE	FALSE			FALSE		TRUE	36	FALSE		FALSE
5	34	1	2	4	2	1	2	1	1	2	TRUE	550	5	1	3	1	FALSE	FALSE	FALSE	FALSE	TRUE	FALSE	FALSE	FALSE	TRUE	FALSE	FALSE	FALSE	FALSE	FALSE	FALSE	FALSE	FALSE	TRUE	TRUE	FALSE	FALSE	FALSE	FALSE	TRUE	3	52	FALSE		FALSE		FALSE		TRUE
6	30	1	2	1	1	1		1		2	TRUE	250	5	1	3	1	FALSE	FALSE	FALSE	FALSE	FALSE	FALSE	FALSE	FALSE	FALSE	FALSE	FALSE	FALSE	FALSE	FALSE	FALSE	FALSE	TRUE	TRUE	FALSE	FALSE	FALSE	FALSE	FALSE	TRUE	5	84	TRUE	1	TRUE	16	TRUE	20	FALSE
7	38	1	2	4	2	1	1	1	1	2	TRUE	900	5	1	3	1	FALSE	FALSE	FALSE	FALSE	TRUE	FALSE	FALSE	FALSE	FALSE	FALSE	FALSE	FALSE	FALSE	FALSE	FALSE	FALSE	TRUE	TRUE	FALSE	FALSE	TRUE	TRUE	FALSE	TRUE	6	30	FALSE		FALSE		FALSE		FALSE
8	34	1	2	4	2	1	1	1	1	2	TRUE	700	5	1	1	1	FALSE	FALSE	TRUE	FALSE	FALSE	FALSE	FALSE	FALSE	TRUE	FALSE	FALSE	TRUE	FALSE	FALSE	FALSE	FALSE	FALSE	TRUE	TRUE	FALSE	FALSE	TRUE	FALSE	TRUE	5	26	FALSE		TRUE	20	TRUE	20	FALSE
9	22	1	2	4	2	3	1	1	1	2	FALSE	570	5	1	1	1	FALSE	FALSE	FALSE	FALSE	TRUE	FALSE	FALSE	FALSE	TRUE	TRUE	FALSE	FALSE	FALSE	TRUE	FALSE	FALSE	FALSE	TRUE	FALSE	TRUE	FALSE	FALSE	FALSE	FALSE			FALSE		TRUE	12	TRUE	12	FALSE
10	37	1	2	4	2	1	2	1	1	2	TRUE	450	5	1	1	1	FALSE	FALSE	TRUE	FALSE	FALSE	FALSE	FALSE	FALSE	FALSE	FALSE	FALSE	FALSE	FALSE	FALSE	FALSE	FALSE	TRUE	TRUE	FALSE	FALSE	FALSE	TRUE	FALSE	TRUE	6	24	TRUE	1	TRUE	12	TRUE	12	FALSE
11	32	1	1	4	2	2	3	1	1	2	TRUE	1500	5	1	3	1	FALSE	TRUE	TRUE	FALSE	FALSE	TRUE	FALSE	FALSE	TRUE	TRUE	TRUE	FALSE	FALSE	FALSE	FALSE	FALSE	TRUE	TRUE	TRUE	FALSE	TRUE	TRUE	FALSE	TRUE	6	26	FALSE		TRUE	16	FALSE		FALSE
12	34	1	2	4	2	1	1	1	1	2	TRUE	1200	5	1	3	1	FALSE	FALSE	FALSE	FALSE	TRUE	FALSE	FALSE	TRUE	TRUE	FALSE	FALSE	TRUE	FALSE	FALSE	FALSE	FALSE	TRUE	TRUE	TRUE	FALSE	FALSE	TRUE	FALSE	TRUE	6	18	FALSE		TRUE	16	FALSE		FALSE
13	26	1	2	4	2	1	1	1	1	2	TRUE	1000	5	1	3	1	FALSE	FALSE	TRUE	FALSE	TRUE	FALSE	FALSE	FALSE	FALSE	FALSE	FALSE	FALSE	FALSE	FALSE	FALSE	FALSE	TRUE	TRUE	TRUE	FALSE	TRUE	TRUE	FALSE	TRUE	4	27	FALSE		TRUE	16	TRUE	24	FALSE
14	20	1	1	4	2	1	1	1	1	2	TRUE	700	5	1	1	1	FALSE	FALSE	FALSE	FALSE	FALSE	FALSE	FALSE	FALSE	FALSE	FALSE	FALSE	FALSE	FALSE	FALSE	FALSE	FALSE	FALSE	TRUE	FALSE	FALSE	FALSE	TRUE	FALSE	TRUE	1	18	FALSE		TRUE	14	TRUE	14	FALSE
15	18	1	2	5	2	3	4	1	1	2	TRUE	300	5	1	3	1	FALSE	FALSE	FALSE	FALSE	TRUE	FALSE	FALSE	FALSE	TRUE	FALSE	FALSE	FALSE	FALSE	FALSE	FALSE	FALSE	TRUE	TRUE	FALSE	FALSE	FALSE	FALSE	FALSE	FALSE			FALSE		TRUE	12	TRUE	12	FALSE
16	20	1	2	4	2	3	1	1	1	2	TRUE	300	5	1	1	1	FALSE	FALSE	FALSE	FALSE	FALSE	TRUE	FALSE	FALSE	TRUE	FALSE	FALSE	FALSE	FALSE	FALSE	FALSE	FALSE	FALSE	TRUE	FALSE	FALSE	TRUE	TRUE	FALSE	TRUE	1	24	FALSE		TRUE	16	TRUE	16	FALSE
17	25	1	2	4	2	3	1	1	1	2	TRUE	600	5	1	3	1	FALSE	TRUE	FALSE	FALSE	TRUE	FALSE	FALSE	FALSE	TRUE	FALSE	FALSE	FALSE	FALSE	FALSE	FALSE	FALSE	TRUE	TRUE	TRUE	FALSE	FALSE	TRUE	FALSE	TRUE	1	24	FALSE		TRUE	16	TRUE	16	FALSE
18	25	1	2	5	2	2	4	5	4	2	TRUE	300	5	1	3	1	FALSE	FALSE	FALSE	FALSE	TRUE	FALSE	FALSE	FALSE	FALSE	FALSE	FALSE	FALSE	FALSE	FALSE	FALSE	FALSE	TRUE	FALSE	FALSE	FALSE	FALSE	TRUE	FALSE	FALSE			FALSE		TRUE	16	TRUE	16	TRUE
19	25	1	2	5	2	1	1	1	1	2	TRUE	500	5	1	1	1	FALSE	TRUE	FALSE	FALSE	TRUE	FALSE	FALSE	FALSE	FALSE	FALSE	FALSE	FALSE	FALSE	FALSE	FALSE	FALSE	FALSE	TRUE	TRUE	FALSE	FALSE	FALSE	FALSE	TRUE	3	16	FALSE		TRUE	12	TRUE	16	FALSE
20	19	1	2	5	2	2	4	1	1	2	TRUE	200	5	1	1	1	FALSE	TRUE	TRUE	FALSE	FALSE	FALSE	FALSE	FALSE	FALSE	FALSE	FALSE	FALSE	FALSE	FALSE	FALSE	FALSE	FALSE	TRUE	TRUE	FALSE	FALSE	FALSE	FALSE	FALSE			FALSE		TRUE	22	TRUE	22	FALSE
21	30	1	2	4	2	1	1	5	1	2	FALSE	600	5	1	3	1	FALSE	FALSE	TRUE	FALSE	FALSE	FALSE	FALSE	FALSE	FALSE	FALSE	FALSE	FALSE	FALSE	FALSE	FALSE	FALSE	TRUE	TRUE	FALSE	FALSE	TRUE	FALSE	FALSE	TRUE	6	36	FALSE		FALSE		FALSE		TRUE
22	38	1	1	4	2	1	1	1	1	2	TRUE	400	5	1	1	1	FALSE	FALSE	TRUE	FALSE	FALSE	FALSE	FALSE	FALSE	FALSE	FALSE	FALSE	FALSE	FALSE	FALSE	FALSE	FALSE	FALSE	TRUE	FALSE	FALSE	FALSE	FALSE	FALSE	TRUE	4	50	FALSE		TRUE	16	TRUE	22	FALSE
23	28	1	2	5	2	2	3	1	1	2	TRUE	400	5	1	3	1	FALSE	FALSE	FALSE	FALSE	TRUE	FALSE	FALSE	FALSE	TRUE	FALSE	FALSE	FALSE	FALSE	FALSE	FALSE	FALSE	TRUE	TRUE	FALSE	FALSE	FALSE	FALSE	FALSE	TRUE	2	18	FALSE		TRUE	20	TRUE	24	FALSE
24	30	1	2	5	2	1	1	1	1	2	TRUE	850	5	1	3	1	FALSE	FALSE	TRUE	FALSE	FALSE	FALSE	TRUE	FALSE	FALSE	FALSE	FALSE	FALSE	FALSE	FALSE	FALSE	FALSE	TRUE	TRUE	TRUE	FALSE	FALSE	TRUE	FALSE	TRUE	4	27	FALSE		TRUE	12	TRUE	12	FALSE
25	24	1	2	4	2	3	3	1	1	2	TRUE	550	5	1	1	1	FALSE	FALSE	FALSE	FALSE	TRUE	FALSE	FALSE	TRUE	FALSE	FALSE	FALSE	FALSE	FALSE	FALSE	FALSE	FALSE	FALSE	TRUE	FALSE	FALSE	FALSE	TRUE	FALSE	TRUE	1	21	FALSE		TRUE	24	FALSE		FALSE
26	33	1	2	5	2	1	1	1	1	2	TRUE	400	5	1	1	1	FALSE	FALSE	FALSE	FALSE	FALSE	FALSE	FALSE	FALSE	FALSE	FALSE	FALSE	FALSE	FALSE	FALSE	FALSE	FALSE	TRUE	TRUE	TRUE	FALSE	FALSE	TRUE	FALSE	TRUE	2	24	FALSE		TRUE	24	FALSE		FALSE
27	26	1	2	5	2	1	1	2	1	4	TRUE	400	5	1	1	1	FALSE	FALSE	FALSE	FALSE	TRUE	FALSE	FALSE	FALSE	TRUE	FALSE	FALSE	FALSE	FALSE	FALSE	FALSE	FALSE	FALSE	FALSE	FALSE	FALSE	FALSE	TRUE	FALSE	TRUE	1	21	TRUE	1	TRUE	12	TRUE	12	FALSE
28	33	1	3	4	2	3	3	1	1	2	TRUE	600	5	1	1	1	FALSE	TRUE	TRUE	FALSE	TRUE	FALSE	TRUE	TRUE	TRUE	FALSE	FALSE	FALSE	FALSE	FALSE	FALSE	FALSE	TRUE	TRUE	TRUE	TRUE	FALSE	TRUE	FALSE	TRUE	4	15	FALSE		TRUE	10	TRUE	10	FALSE
29	28	1	3	1	2	3	6	1	3	2	TRUE	2500	5	1	3	1	FALSE	TRUE	TRUE	FALSE	TRUE	FALSE	FALSE	TRUE	TRUE	TRUE	FALSE	FALSE	FALSE	FALSE	FALSE	FALSE	TRUE	TRUE	TRUE	FALSE	TRUE	TRUE	FALSE	TRUE	2	26	FALSE		TRUE	16	TRUE	16	FALSE
30	35	1	2	4	2	1	3	1	1	2	TRUE	600	5	1	3	1	FALSE	TRUE	FALSE	FALSE	TRUE	FALSE	FALSE	FALSE	TRUE	TRUE	FALSE	FALSE	FALSE	TRUE	FALSE	FALSE	FALSE	TRUE	TRUE	TRUE	TRUE	TRUE	FALSE	TRUE	8	28	FALSE		TRUE	12	TRUE	12	FALSE
31	38	1	2	7	2	1	1	1	1	2	TRUE	500	5	1	1	1	FALSE	FALSE	TRUE	FALSE	TRUE	FALSE	FALSE	FALSE	FALSE	FALSE	FALSE	FALSE	FALSE	FALSE	FALSE	FALSE	FALSE	TRUE	TRUE	FALSE	FALSE	FALSE	FALSE	TRUE	4	38	FALSE		TRUE	20	FALSE	20	FALSE
32	33	1	3	5	2	3	1	1	1	2	TRUE	400	5	1	1	1	FALSE	FALSE	FALSE	FALSE	FALSE	FALSE	FALSE	FALSE	TRUE	FALSE	FALSE	FALSE	FALSE	FALSE	FALSE	FALSE	FALSE	TRUE	FALSE	FALSE	TRUE	FALSE	FALSE	TRUE	6	62	FALSE		TRUE	28	TRUE	28	FALSE
33	29	1	1	4	2	1	1	1	1	7	TRUE	700	5	1	3	1	FALSE	FALSE	TRUE	FALSE	TRUE	FALSE	FALSE	FALSE	TRUE	FALSE	FALSE	FALSE	FALSE	FALSE	FALSE	FALSE	TRUE	TRUE	TRUE	TRUE	FALSE	TRUE	FALSE	TRUE	6	29	FALSE		TRUE	16	TRUE	16	FALSE
34	30	1	2	4	2	3	3	5	1	2	TRUE	400	5	1	1	1	FALSE	FALSE	FALSE	FALSE	TRUE	FALSE	FALSE	TRUE	TRUE	FALSE	FALSE	FALSE	FALSE	FALSE	FALSE	FALSE	FALSE	TRUE	TRUE	FALSE	TRUE	TRUE	FALSE	TRUE	3	27	FALSE		TRUE	20	TRUE	20	FALSE
35	28	1	2	4	2	3	2	3	1	2	FALSE	1000	5	1	3	1	TRUE	TRUE	TRUE	FALSE	TRUE	FALSE	FALSE	FALSE	FALSE	FALSE	FALSE	FALSE	FALSE	TRUE	FALSE	FALSE	TRUE	FALSE	FALSE	TRUE	FALSE	FALSE	FALSE	TRUE	3	24	FALSE		FALSE		FALSE		FALSE
36	26	1	2	5	2	3	4	5	4	2	FALSE	300	5	1	1	1	FALSE	FALSE	FALSE	FALSE	FALSE	FALSE	TRUE	FALSE	FALSE	FALSE	FALSE	FALSE	FALSE	FALSE	FALSE	FALSE	FALSE	FALSE	FALSE	FALSE	TRUE	FALSE	FALSE	TRUE	1	28	FALSE		FALSE		FALSE		FALSE
37	27	2	4	2	2	2	1	1	2	1	FALSE	500	5	1	3	1	FALSE	FALSE	FALSE	FALSE	TRUE	FALSE	FALSE	FALSE	FALSE	FALSE	FALSE	FALSE	FALSE	FALSE	FALSE	FALSE	TRUE	TRUE	FALSE	TRUE	FALSE	TRUE	FALSE	TRUE	3	54	FALSE		TRUE	20	FALSE		FALSE
38	35	1	2	4	2	1	2	1	1	2	TRUE	500	5	1	1	1	FALSE	FALSE	TRUE	FALSE	TRUE	FALSE	FALSE	FALSE	TRUE	FALSE	FALSE	FALSE	FALSE	FALSE	FALSE	FALSE	FALSE	TRUE	TRUE	FALSE	TRUE	FALSE	FALSE	TRUE	7	26	FALSE		TRUE	28	FALSE		FALSE
39	30	1	3	9	2	1	3	1	1	2	TRUE	300	5	1	1	1	FALSE	FALSE	FALSE	FALSE	TRUE	FALSE	FALSE	FALSE	TRUE	FALSE	FALSE	FALSE	FALSE	FALSE	FALSE	FALSE	FALSE	FALSE	FALSE	TRUE	FALSE	FALSE	TRUE	TRUE	6	15	FALSE		TRUE	24	TRUE	24	FALSE
40	37	1	2	4	2	2	3	1	1	2	TRUE	1300	5	1	3	1	FALSE	TRUE	TRUE	FALSE	TRUE	FALSE	FALSE	TRUE	TRUE	TRUE	FALSE	FALSE	FALSE	FALSE	FALSE	FALSE	TRUE	TRUE	TRUE	FALSE	FALSE	TRUE	FALSE	TRUE	8	34	FALSE		TRUE	20	TRUE	20	FALSE
41	35	1	2	4	2	2	1	1	1	2	TRUE	1000	5	1	1	1	FALSE	FALSE	FALSE	FALSE	TRUE	FALSE	FALSE	FALSE	FALSE	TRUE	FALSE	FALSE	FALSE	FALSE	FALSE	FALSE	FALSE	TRUE	TRUE	FALSE	TRUE	TRUE	FALSE	TRUE	7	28	FALSE		TRUE	21	TRUE	24	FALSE
42	34	1	2	4	2	1	1	1	1	2	FALSE	800	4	1	1	1	FALSE	FALSE	FALSE	FALSE	TRUE	FALSE	FALSE	FALSE	FALSE	FALSE	FALSE	FALSE	FALSE	FALSE	FALSE	FALSE	TRUE	FALSE	FALSE	FALSE	FALSE	TRUE	FALSE	TRUE	8	16	FALSE		TRUE	16	FALSE		FALSE
43	25	1	2	3	1	3		1		2	FALSE	700	2	1	1	1	FALSE	FALSE	FALSE	FALSE	TRUE	FALSE	FALSE	FALSE	FALSE	FALSE	FALSE	FALSE	FALSE	FALSE	FALSE	FALSE	FALSE	TRUE	TRUE	FALSE	TRUE	TRUE	FALSE	TRUE	2	18	TRUE	1	TRUE	12	TRUE	12	TRUE
44	27	2	2	4	2	4	4	1	2	1	TRUE	2000	5	4	3	1	TRUE	FALSE	TRUE	TRUE	TRUE	FALSE	FALSE	TRUE	TRUE	TRUE	FALSE	FALSE	FALSE	FALSE	FALSE	FALSE	TRUE	FALSE	FALSE	FALSE	FALSE	FALSE	FALSE	TRUE	1	35	FALSE		TRUE	14	TRUE	14	FALSE
45	20	1	2	5	2	3	3	1	1	2	TRUE	600	5	1	3	1	FALSE	FALSE	TRUE	FALSE	TRUE	FALSE	FALSE	FALSE	FALSE	FALSE	FALSE	FALSE	FALSE	FALSE	FALSE	FALSE	TRUE	TRUE	FALSE	FALSE	FALSE	FALSE	FALSE	TRUE	1	18	FALSE		FALSE		FALSE		TRUE
46	28	1	2	4	2	1	1	1	1	3	FALSE	650	1	1	3	1	TRUE	FALSE	TRUE	FALSE	FALSE	FALSE	FALSE	FALSE	FALSE	FALSE	FALSE	FALSE	FALSE	FALSE	FALSE	FALSE	TRUE	TRUE	TRUE	FALSE	FALSE	FALSE	FALSE	TRUE	2	13	FALSE		TRUE	28	TRUE	28	FALSE
47	33	2	2	4	2	2	3	1	1	1	TRUE	900	5	1	3	1	TRUE	FALSE	FALSE	FALSE	TRUE	FALSE	TRUE	FALSE	FALSE	TRUE	TRUE	FALSE	FALSE	FALSE	FALSE	FALSE	TRUE	TRUE	FALSE	FALSE	FALSE	FALSE	FALSE	TRUE	3	19	TRUE	1	TRUE	24	TRUE	24	FALSE
48	25	2	2	5	2	2	3	1	2	1	TRUE	1700	5	4	3	1	TRUE	TRUE	TRUE	TRUE	FALSE	FALSE	FALSE	FALSE	FALSE	TRUE	FALSE	FALSE	FALSE	FALSE	FALSE	FALSE	TRUE	FALSE	FALSE	FALSE	FALSE	FALSE	FALSE	TRUE	1	28	TRUE	1	FALSE		FALSE		FALSE
49	38	1	2	9	2	1	1	1	1	2	TRUE	400	8	1	1	1	FALSE	FALSE	FALSE	FALSE	FALSE	FALSE	FALSE	FALSE	FALSE	FALSE	FALSE	FALSE	FALSE	FALSE	FALSE	FALSE	FALSE	TRUE	FALSE	FALSE	TRUE	TRUE	FALSE	TRUE	6	19	FALSE		TRUE	20	TRUE	20	FALSE
50	35	1	2	4	2	1	1	1	1	2	TRUE	500	5	1	3	1	FALSE	FALSE	FALSE	FALSE	TRUE	FALSE	FALSE	FALSE	FALSE	TRUE	FALSE	FALSE	FALSE	FALSE	FALSE	FALSE	TRUE	TRUE	FALSE	FALSE	FALSE	FALSE	FALSE	TRUE	6	26	FALSE		TRUE	20	TRUE	20	FALSE
51	35	1	2	4	2	1	3	1	1	2	TRUE	600	5	1	1	1	FALSE	FALSE	TRUE	FALSE	TRUE	FALSE	FALSE	FALSE	FALSE	FALSE	FALSE	FALSE	FALSE	FALSE	FALSE	FALSE	TRUE	TRUE	TRUE	FALSE	FALSE	FALSE	FALSE	TRUE	7	36	FALSE		TRUE	20	TRUE	20	FALSE
52	32	1	2	4	2	1	2	1	1	7	TRUE	500	5	1	3	1	FALSE	FALSE	FALSE	FALSE	TRUE	FALSE	FALSE	FALSE	TRUE	FALSE	FALSE	FALSE	FALSE	FALSE	FALSE	FALSE	TRUE	TRUE	FALSE	FALSE	FALSE	FALSE	FALSE	TRUE	6	24	FALSE		TRUE	20	TRUE	20	FALSE
53	35	1	2	5	2	1	3	1	1	2	TRUE	500	5	1	1	1	FALSE	FALSE	TRUE	FALSE	FALSE	FALSE	FALSE	FALSE	FALSE	TRUE	FALSE	FALSE	FALSE	FALSE	FALSE	FALSE	FALSE	TRUE	TRUE	TRUE	FALSE	FALSE	FALSE	TRUE	5	16	FALSE		TRUE	20	TRUE	20	FALSE
54	35	1	1	4	2	1	1	1	1	4	FALSE	400	5	1	1	1	FALSE	FALSE	FALSE	FALSE	TRUE	FALSE	FALSE	FALSE	TRUE	FALSE	FALSE	FALSE	FALSE	FALSE	FALSE	FALSE	TRUE	TRUE	TRUE	TRUE	TRUE	TRUE	FALSE	TRUE	5	17	TRUE	1	TRUE	29	TRUE	29	FALSE
55	25	1	1	4	2	1	2	1	1	7	TRUE	200	5	1	1	1	FALSE	FALSE	FALSE	FALSE	FALSE	FALSE	TRUE	FALSE	TRUE	FALSE	FALSE	FALSE	FALSE	FALSE	FALSE	FALSE	TRUE	TRUE	TRUE	TRUE	TRUE	TRUE	FALSE	TRUE	1	18	FALSE		FALSE		FALSE		FALSE
56	30	1	1	4	2	2	2	1	1	7	TRUE	200	5	1	3	1	FALSE	FALSE	TRUE	FALSE	TRUE	FALSE	FALSE	FALSE	TRUE	FALSE	FALSE	FALSE	FALSE	FALSE	FALSE	FALSE	FALSE	TRUE	TRUE	TRUE	TRUE	TRUE	FALSE	TRUE	3	99	FALSE		FALSE		FALSE		FALSE
57	21	1	2	4	2	3	1	1	1	2	TRUE	1000	5	1	3	1	FALSE	FALSE	FALSE	FALSE	TRUE	FALSE	FALSE	FALSE	TRUE	FALSE	FALSE	FALSE	FALSE	TRUE	FALSE	FALSE	TRUE	TRUE	TRUE	FALSE	FALSE	TRUE	FALSE	TRUE	2	19	FALSE		TRUE	16	TRUE	16	FALSE
58	31	1	2	4	2	2	2	1	1	2	TRUE	500	7	1	3	1	FALSE	FALSE	FALSE	FALSE	FALSE	FALSE	FALSE	FALSE	FALSE	FALSE	FALSE	FALSE	FALSE	FALSE	FALSE	FALSE	FALSE	TRUE	TRUE	FALSE	TRUE	FALSE	FALSE	TRUE	2	27	FALSE		TRUE	24	TRUE	28	FALSE
59	18	1	2	4	2	4	3	3	2	4	TRUE	500	4	4	3	1	FALSE	TRUE	TRUE	FALSE	TRUE	FALSE	FALSE	TRUE	TRUE	TRUE	FALSE	FALSE	FALSE	FALSE	FALSE	FALSE	TRUE	TRUE	FALSE	FALSE	TRUE	TRUE	FALSE	FALSE			FALSE		TRUE	20	TRUE	20	FALSE
60	30	1	2	4	2	1	2	1	1	4	TRUE	670	5	4	3	2	FALSE	FALSE	TRUE	FALSE	TRUE	FALSE	FALSE	FALSE	FALSE	FALSE	FALSE	FALSE	FALSE	FALSE	FALSE	FALSE	TRUE	TRUE	FALSE	FALSE	TRUE	TRUE	FALSE	TRUE	2	52	TRUE	1	TRUE	16	TRUE	16	FALSE
61	30	1	2	4	2	2	1	1	1	4	FALSE	900	5	1	3	1	FALSE	FALSE	FALSE	FALSE	FALSE	FALSE	FALSE	FALSE	TRUE	FALSE	FALSE	FALSE	FALSE	FALSE	FALSE	FALSE	TRUE	TRUE	FALSE	FALSE	TRUE	TRUE	FALSE	TRUE	5	52	FALSE		TRUE	16	TRUE	16	FALSE
62	30	1	2	4	2	4	1	1	4	1	TRUE	800	5	1	1	1	FALSE	FALSE	FALSE	FALSE	TRUE	FALSE	FALSE	FALSE	FALSE	TRUE	FALSE	FALSE	FALSE	FALSE	FALSE	FALSE	FALSE	TRUE	FALSE	FALSE	TRUE	TRUE	FALSE	TRUE	3	24	FALSE		FALSE		FALSE		FALSE
63	26	1	2	4	2	2	4	1	4	1	TRUE	600	5	1	3	1	FALSE	TRUE	TRUE	FALSE	TRUE	FALSE	FALSE	FALSE	FALSE	TRUE	FALSE	FALSE	FALSE	FALSE	FALSE	FALSE	TRUE	FALSE	FALSE	FALSE	FALSE	FALSE	FALSE	TRUE	2	24	FALSE		TRUE	16	TRUE	16	FALSE
64	28	1	2	4	2	2	2	1	4	1	TRUE	650	5	4	3	1	TRUE	FALSE	TRUE	FALSE	TRUE	FALSE	FALSE	TRUE	TRUE	TRUE	FALSE	FALSE	FALSE	FALSE	FALSE	FALSE	TRUE	TRUE	FALSE	FALSE	FALSE	FALSE	FALSE	TRUE	4	22	FALSE		TRUE	16	FALSE		FALSE
65	28	2	2	4	2	1	4	1	1	4	TRUE	500	5	1	1	1	FALSE	FALSE	TRUE	FALSE	TRUE	FALSE	FALSE	FALSE	FALSE	FALSE	FALSE	FALSE	FALSE	FALSE	FALSE	FALSE	FALSE	TRUE	FALSE	FALSE	FALSE	TRUE	FALSE	TRUE	5	15	FALSE		TRUE	12	TRUE	12	FALSE
66	30	2	2	4	2	1	3	3	2	1	TRUE	1500	4	4	3	1	TRUE	TRUE	TRUE	TRUE	TRUE	FALSE	FALSE	TRUE	TRUE	TRUE	FALSE	FALSE	FALSE	FALSE	FALSE	FALSE	TRUE	FALSE	FALSE	FALSE	FALSE	FALSE	FALSE	TRUE	5	27	TRUE	1	TRUE	16	TRUE	16	FALSE
67	25	2	1	2	2	5	6	1	3	1	TRUE	1500	4	4	3	1	TRUE	FALSE	TRUE	TRUE	TRUE	FALSE	FALSE	TRUE	TRUE	TRUE	FALSE	FALSE	FALSE	FALSE	FALSE	FALSE	TRUE	FALSE	FALSE	FALSE	FALSE	FALSE	FALSE	FALSE			FALSE		TRUE	20	TRUE	20	FALSE
68	23	2	2	4	2	4	6	1	2	1	TRUE	1500	5	4	3	1	TRUE	TRUE	TRUE	TRUE	TRUE	FALSE	FALSE	TRUE	TRUE	TRUE	FALSE	FALSE	TRUE	FALSE	FALSE	FALSE	TRUE	TRUE	FALSE	FALSE	FALSE	FALSE	FALSE	TRUE	1	19	FALSE		TRUE	18	TRUE	18	FALSE
69	27	2	2	4	2	3	3	1	3	1	TRUE	2000	5	4	3	1	TRUE	FALSE	TRUE	TRUE	TRUE	FALSE	FALSE	TRUE	TRUE	TRUE	FALSE	FALSE	FALSE	FALSE	FALSE	FALSE	TRUE	FALSE	FALSE	FALSE	FALSE	FALSE	FALSE	TRUE	2	23	TRUE	1	TRUE	20	TRUE	20	FALSE
70	27	2	2	4	2	6	5	4	3	1	TRUE	6900	3	4	3	1	TRUE	FALSE	TRUE	TRUE	TRUE	FALSE	FALSE	TRUE	TRUE	TRUE	FALSE	FALSE	FALSE	FALSE	FALSE	FALSE	TRUE	FALSE	FALSE	FALSE	FALSE	FALSE	FALSE	FALSE			FALSE		TRUE	12	TRUE	12	FALSE
71	20	2	2	5	2	5	6	1	3	1	TRUE	1500	4	4	3	1	TRUE	FALSE	TRUE	TRUE	TRUE	FALSE	FALSE	TRUE	TRUE	TRUE	FALSE	FALSE	TRUE	FALSE	FALSE	FALSE	TRUE	FALSE	FALSE	FALSE	FALSE	FALSE	FALSE	FALSE			TRUE	1	TRUE	22	TRUE	24	FALSE
72	24	2	1	7	2	4	4	1	4	1	TRUE	900	5	1	3	1	TRUE	FALSE	TRUE	TRUE	TRUE	TRUE	FALSE	TRUE	TRUE	FALSE	FALSE	FALSE	TRUE	FALSE	FALSE	FALSE	TRUE	FALSE	FALSE	FALSE	FALSE	FALSE	FALSE	TRUE	1	22	FALSE		TRUE	16	TRUE	16	FALSE
73	23	2	1	2	2	4	3	1	7	1	TRUE	900	5	2	3	1	TRUE	FALSE	TRUE	FALSE	TRUE	FALSE	FALSE	TRUE	TRUE	TRUE	FALSE	FALSE	FALSE	FALSE	FALSE	FALSE	TRUE	FALSE	FALSE	FALSE	FALSE	FALSE	FALSE	TRUE	1	21	FALSE		TRUE	20	TRUE	20	FALSE
74	30	2	2	4	2	4	6	1	3	1	TRUE	2000	4	4	3	1	TRUE	FALSE	TRUE	TRUE	TRUE	FALSE	FALSE	TRUE	TRUE	TRUE	FALSE	FALSE	FALSE	FALSE	FALSE	FALSE	TRUE	FALSE	FALSE	FALSE	FALSE	FALSE	FALSE	TRUE	3	45	FALSE		TRUE	12	TRUE	12	FALSE
75	20	2	2	4	2	3	4	1	4	1	TRUE	800	4	1	3	1	TRUE	FALSE	TRUE	FALSE	TRUE	FALSE	FALSE	FALSE	FALSE	TRUE	FALSE	FALSE	FALSE	FALSE	FALSE	FALSE	TRUE	FALSE	FALSE	FALSE	FALSE	FALSE	FALSE	FALSE			FALSE		TRUE	16	TRUE	16	FALSE
76	24	1	3	4	2	4	5	1	1	4	TRUE	400	5	1	3	1	FALSE	TRUE	TRUE	FALSE	TRUE	FALSE	FALSE	TRUE	TRUE	TRUE	FALSE	FALSE	FALSE	FALSE	FALSE	FALSE	TRUE	TRUE	FALSE	FALSE	FALSE	FALSE	FALSE	TRUE	1	39	FALSE		TRUE	24	TRUE	24	FALSE
77	35	1	2	4	1	1		1		2	TRUE	1200	5	1	1	1	FALSE	FALSE	TRUE	FALSE	TRUE	FALSE	FALSE	FALSE	TRUE	FALSE	FALSE	FALSE	FALSE	FALSE	FALSE	FALSE	FALSE	FALSE	TRUE	FALSE	FALSE	TRUE	FALSE	TRUE	5	11	FALSE		TRUE	24	TRUE	24	TRUE
78	26	1	2	4	2	4	4	3	7	4	FALSE	700	5	1	3	1	FALSE	TRUE	FALSE	FALSE	TRUE	FALSE	FALSE	FALSE	TRUE	TRUE	FALSE	FALSE	TRUE	FALSE	FALSE	FALSE	TRUE	FALSE	FALSE	FALSE	FALSE	FALSE	FALSE	TRUE	1	18	FALSE		TRUE	20	TRUE	20	FALSE
79	25	2	2	4	2	3	4	1	3	1	TRUE	1000	5	1	3	1	TRUE	FALSE	TRUE	TRUE	TRUE	FALSE	FALSE	FALSE	TRUE	TRUE	FALSE	FALSE	FALSE	FALSE	FALSE	FALSE	TRUE	FALSE	FALSE	FALSE	FALSE	FALSE	FALSE	TRUE	1	17	FALSE		TRUE	20	FALSE		FALSE
80	30	2	2	4	2	1	3	1	2	1	FALSE	900	5	1	3	1	TRUE	FALSE	TRUE	TRUE	TRUE	FALSE	FALSE	TRUE	TRUE	TRUE	FALSE	FALSE	FALSE	FALSE	FALSE	FALSE	TRUE	FALSE	FALSE	FALSE	TRUE	FALSE	FALSE	TRUE	5	36	FALSE		TRUE	28	TRUE	28	FALSE
81	35	2	1	9	1	4		1		1	FALSE	500	5	4	3	1	TRUE	FALSE	TRUE	TRUE	TRUE	FALSE	FALSE	TRUE	TRUE	TRUE	FALSE	FALSE	FALSE	FALSE	FALSE	FALSE	TRUE	FALSE	FALSE	FALSE	FALSE	FALSE	FALSE	TRUE	4	39	TRUE	1	TRUE	28	TRUE	28	FALSE
82	27	2	2	5	2	3	4	1	2	1	TRUE	1000	4	1	3	1	TRUE	FALSE	TRUE	FALSE	TRUE	FALSE	FALSE	FALSE	TRUE	FALSE	FALSE	FALSE	FALSE	FALSE	FALSE	FALSE	TRUE	FALSE	FALSE	FALSE	FALSE	FALSE	FALSE	TRUE	2	22	FALSE		TRUE	28	TRUE	28	FALSE
83	33	2	2	4	2	1	2	3	2	1	TRUE	1000	5	1	3	1	TRUE	FALSE	TRUE	FALSE	TRUE	FALSE	FALSE	FALSE	TRUE	FALSE	FALSE	FALSE	FALSE	FALSE	FALSE	FALSE	FALSE	TRUE	TRUE	TRUE	TRUE	FALSE	FALSE	TRUE	5	20	TRUE	1	TRUE	14	TRUE	14	FALSE
84	20	2	2	5	2	4	3	1	2	1	TRUE	800	5	1	3	1	TRUE	FALSE	TRUE	FALSE	TRUE	FALSE	FALSE	FALSE	TRUE	TRUE	FALSE	FALSE	FALSE	FALSE	FALSE	FALSE	TRUE	FALSE	FALSE	FALSE	FALSE	FALSE	FALSE	FALSE			FALSE		TRUE	28	TRUE	28	FALSE
85	30	2	1	4	2	1	4	3	4	1	TRUE	800	5	1	3	1	TRUE	FALSE	FALSE	FALSE	FALSE	FALSE	FALSE	FALSE	TRUE	FALSE	FALSE	FALSE	FALSE	FALSE	FALSE	FALSE	FALSE	FALSE	FALSE	FALSE	FALSE	FALSE	FALSE	TRUE	7	12	FALSE		TRUE		TRUE		FALSE
86	29	2	1	4	2	6	6	1	6	1	FALSE	1000	3	4	3	1	TRUE	FALSE	TRUE	TRUE	TRUE	FALSE	FALSE	TRUE	TRUE	TRUE	FALSE	FALSE	FALSE	FALSE	FALSE	FALSE	TRUE	FALSE	FALSE	FALSE	FALSE	FALSE	FALSE	TRUE	1	40	FALSE		TRUE	12	FALSE		FALSE
87	28	2	2	4	2	4	6	1	3	1	TRUE	1000	4	4	3	1	TRUE	FALSE	TRUE	TRUE	TRUE	FALSE	TRUE	TRUE	TRUE	TRUE	TRUE	FALSE	FALSE	FALSE	FALSE	FALSE	TRUE	FALSE	FALSE	FALSE	FALSE	FALSE	FALSE	TRUE	3	18	FALSE		TRUE	17	TRUE	17	FALSE
88	30	2	1	4	2	3	4	1	4	1	TRUE	3000	4	4	3	1	TRUE	FALSE	TRUE	TRUE	TRUE	FALSE	TRUE	TRUE	TRUE	TRUE	TRUE	FALSE	FALSE	FALSE	FALSE	FALSE	TRUE	FALSE	FALSE	FALSE	FALSE	FALSE	FALSE	TRUE	3	24	FALSE		TRUE	10	TRUE	12	FALSE
89	23	2	2	4	2	5	5	5	5	1	TRUE	1000	5	4	3	1	TRUE	FALSE	FALSE	FALSE	TRUE	FALSE	FALSE	FALSE	FALSE	TRUE	FALSE	FALSE	FALSE	FALSE	FALSE	FALSE	TRUE	FALSE	FALSE	FALSE	FALSE	FALSE	FALSE	FALSE			FALSE		TRUE	16	FALSE		FALSE
90	34	2	2	4	2	2	3	3	6	1	TRUE	1500	1	4	3	1	TRUE	TRUE	TRUE	TRUE	TRUE	FALSE	FALSE	TRUE	TRUE	TRUE	TRUE	FALSE	FALSE	FALSE	FALSE	FALSE	TRUE	TRUE	FALSE	FALSE	FALSE	FALSE	FALSE	TRUE	3	29	FALSE		FALSE		FALSE		TRUE
91	25	2	3	6	2	6	6	5	3	1	TRUE	1500	4	4	3	1	TRUE	FALSE	TRUE	FALSE	TRUE	FALSE	FALSE	FALSE	FALSE	TRUE	FALSE	FALSE	FALSE	FALSE	FALSE	FALSE	TRUE	FALSE	FALSE	FALSE	FALSE	FALSE	FALSE	TRUE	2	21	FALSE		TRUE	26	FALSE		FALSE
92	28	2	1	4	2	6	6	4	3	1	TRUE	3000	3	4	3	1	TRUE	FALSE	TRUE	TRUE	TRUE	FALSE	FALSE	TRUE	TRUE	TRUE	FALSE	FALSE	TRUE	FALSE	FALSE	FALSE	TRUE	FALSE	FALSE	FALSE	FALSE	FALSE	FALSE	FALSE			FALSE		TRUE	18	TRUE	18	FALSE
93	28	2	2	4	2	3	4	3	3	1	TRUE	150	4	4	3	1	TRUE	FALSE	TRUE	TRUE	FALSE	TRUE	TRUE	TRUE	TRUE	TRUE	FALSE	FALSE	FALSE	FALSE	FALSE	FALSE	TRUE	FALSE	FALSE	FALSE	FALSE	FALSE	FALSE	TRUE	1	27	FALSE		TRUE		TRUE		FALSE
94	35	1	2	4	2	1	1	1	1	2	TRUE	500	5	1	1	1	FALSE	FALSE	TRUE	FALSE	TRUE	FALSE	FALSE	FALSE	TRUE	FALSE	FALSE	FALSE	FALSE	FALSE	FALSE	FALSE	FALSE	TRUE	TRUE	FALSE	TRUE	TRUE	TRUE	TRUE	7	24	FALSE		TRUE	16	TRUE	16	FALSE
95	30	1	2	5	2	3	2	1	1	4	TRUE	350	5	4	3	1	FALSE	FALSE	TRUE	FALSE	TRUE	FALSE	FALSE	FALSE	TRUE	FALSE	FALSE	FALSE	FALSE	FALSE	FALSE	FALSE	TRUE	TRUE	TRUE	FALSE	FALSE	TRUE	TRUE	TRUE	3	19	FALSE		TRUE	20	TRUE	20	FALSE
96	25	1	2	9	2	1	3	1	1	2	FALSE	300	5	1	1	1	FALSE	FALSE	TRUE	FALSE	TRUE	FALSE	FALSE	FALSE	FALSE	FALSE	FALSE	FALSE	FALSE	FALSE	FALSE	FALSE	FALSE	TRUE	FALSE	FALSE	FALSE	TRUE	FALSE	FALSE			FALSE		TRUE	20	TRUE	20	FALSE
97	35	2	2	5	2	1	1	1	1	2	TRUE	400	5	1	1	1	FALSE	TRUE	FALSE	FALSE	TRUE	FALSE	FALSE	FALSE	FALSE	FALSE	FALSE	FALSE	FALSE	FALSE	FALSE	FALSE	FALSE	TRUE	FALSE	FALSE	FALSE	FALSE	FALSE	TRUE	3	15	FALSE		TRUE	28	TRUE	28	FALSE
98	25	2	1	4	2	3	3	2	1	1	TRUE	1000	5	1	3	1	TRUE	FALSE	TRUE	TRUE	TRUE	FALSE	FALSE	TRUE	TRUE	TRUE	FALSE	FALSE	FALSE	FALSE	FALSE	FALSE	FALSE	FALSE	FALSE	FALSE	FALSE	FALSE	FALSE	TRUE	2	17	FALSE		TRUE	11	TRUE	24	FALSE
99	20	1	3	9	1	3		1		2	TRUE	290	5	1	1	1	FALSE	FALSE	TRUE	FALSE	TRUE	FALSE	FALSE	FALSE	FALSE	FALSE	FALSE	FALSE	FALSE	FALSE	FALSE	FALSE	FALSE	TRUE	FALSE	FALSE	TRUE	FALSE	FALSE	TRUE	1	24	FALSE		TRUE	24	TRUE	24	FALSE
100	30	1	4	9	2	3	4	1	1	1	FALSE	500	5	1	1	1	FALSE	FALSE	FALSE	FALSE	TRUE	FALSE	FALSE	TRUE	FALSE	FALSE	FALSE	FALSE	FALSE	FALSE	FALSE	FALSE	FALSE	TRUE	FALSE	FALSE	FALSE	FALSE	FALSE	TRUE	3	48	FALSE		TRUE	16	TRUE	16	FALSE
101	36	1	2	4	2	1	1	1	1	2	TRUE	350	5	1	1	1	FALSE	FALSE	TRUE	FALSE	FALSE	TRUE	FALSE	FALSE	FALSE	TRUE	TRUE	FALSE	FALSE	FALSE	FALSE	FALSE	FALSE	FALSE	TRUE	TRUE	FALSE	TRUE	FALSE	TRUE	6	36	FALSE		TRUE	20	TRUE	20	FALSE
102	38	1	2	4	1	1		1		2	FALSE	300	5	1	1	1	FALSE	FALSE	FALSE	FALSE	TRUE	FALSE	FALSE	FALSE	FALSE	FALSE	FALSE	FALSE	FALSE	FALSE	FALSE	FALSE	FALSE	TRUE	FALSE	FALSE	TRUE	TRUE	FALSE	TRUE	6	28	FALSE		TRUE	20	TRUE	20	FALSE
103	38	1	2	5	2	1	3	1	1	2	TRUE	300	5	1	1	1	FALSE	TRUE	TRUE	FALSE	TRUE	FALSE	FALSE	FALSE	TRUE	FALSE	FALSE	FALSE	FALSE	FALSE	FALSE	FALSE	FALSE	TRUE	TRUE	FALSE	FALSE	FALSE	FALSE	TRUE	4	16	FALSE		TRUE		TRUE		FALSE
104	35	1	2	5	2	1	1	1	1	2	TRUE	450	5	1	3	1	FALSE	FALSE	FALSE	FALSE	TRUE	FALSE	FALSE	FALSE	FALSE	FALSE	FALSE	FALSE	FALSE	FALSE	FALSE	FALSE	TRUE	TRUE	TRUE	FALSE	FALSE	TRUE	FALSE	TRUE	5	28	FALSE		TRUE	28	TRUE	28	FALSE
105	26	1	2	5	2	3	2	1	1	2	TRUE	500	5	1	3	1	FALSE	FALSE	FALSE	FALSE	TRUE	FALSE	FALSE	FALSE	TRUE	FALSE	FALSE	FALSE	FALSE	FALSE	FALSE	FALSE	TRUE	TRUE	TRUE	FALSE	FALSE	TRUE	FALSE	TRUE	1	15	TRUE	2	TRUE	15	TRUE	15	FALSE
106	25	1	2	5	2	3	4	1	1	2	TRUE	1000	5	1	1	1	FALSE	FALSE	FALSE	FALSE	TRUE	FALSE	FALSE	FALSE	FALSE	TRUE	FALSE	FALSE	FALSE	FALSE	FALSE	FALSE	FALSE	TRUE	FALSE	TRUE	FALSE	TRUE	FALSE	FALSE			FALSE		TRUE	12	TRUE	12	FALSE
107	35	1	2	5	2	1	1	1	2	2	TRUE	2000	5	1	3	1	FALSE	TRUE	FALSE	FALSE	TRUE	FALSE	FALSE	TRUE	TRUE	FALSE	FALSE	FALSE	FALSE	FALSE	FALSE	FALSE	TRUE	TRUE	TRUE	FALSE	FALSE	FALSE	FALSE	TRUE	6	33	FALSE		TRUE	12	TRUE	12	FALSE
108	34	1	2	5	2	1	1	1	1	2	TRUE	1000	5	1	3	1	FALSE	FALSE	TRUE	FALSE	TRUE	FALSE	FALSE	FALSE	FALSE	FALSE	FALSE	FALSE	FALSE	FALSE	FALSE	FALSE	TRUE	TRUE	TRUE	FALSE	FALSE	FALSE	FALSE	TRUE	5	36	FALSE		TRUE	20	TRUE	20	FALSE
109	32	1	2	4	2	1	1	3	1	2	TRUE	600	5	1	1	1	FALSE	FALSE	FALSE	FALSE	FALSE	FALSE	FALSE	FALSE	TRUE	FALSE	FALSE	FALSE	FALSE	FALSE	FALSE	FALSE	FALSE	TRUE	TRUE	FALSE	FALSE	TRUE	FALSE	TRUE	5	36	FALSE		TRUE	16	TRUE	16	FALSE
110	37	2	2	5	2	3	3	1	1	2	TRUE	600	5	1	1	1	FALSE	FALSE	TRUE	FALSE	TRUE	FALSE	FALSE	FALSE	FALSE	TRUE	FALSE	FALSE	FALSE	FALSE	FALSE	FALSE	FALSE	TRUE	FALSE	FALSE	FALSE	FALSE	TRUE	TRUE	5	24	TRUE	1	FALSE		FALSE		FALSE
111	24	1	2	5	2	1	1	1	1	4	TRUE	500	5	1	3	1	FALSE	FALSE	TRUE	FALSE	TRUE	FALSE	FALSE	TRUE	TRUE	FALSE	FALSE	FALSE	FALSE	FALSE	FALSE	FALSE	TRUE	TRUE	FALSE	FALSE	FALSE	TRUE	FALSE	TRUE	1	18	FALSE		TRUE	23	TRUE	23	FALSE
112	30	2	2	5	2	1	1	1	1	2	TRUE	3000	5	1	1	1	FALSE	FALSE	FALSE	FALSE	TRUE	FALSE	FALSE	FALSE	TRUE	FALSE	FALSE	FALSE	FALSE	FALSE	FALSE	FALSE	FALSE	TRUE	TRUE	FALSE	FALSE	TRUE	FALSE	TRUE	3	24	FALSE		TRUE	24	TRUE	24	FALSE
113	24	2	2	4	2	1	2	1	4	1	TRUE	8000	5	1	3	1	FALSE	TRUE	TRUE	FALSE	TRUE	TRUE	FALSE	FALSE	TRUE	FALSE	FALSE	FALSE	FALSE	FALSE	FALSE	FALSE	TRUE	TRUE	TRUE	TRUE	FALSE	FALSE	FALSE	TRUE	3	21	FALSE		TRUE	14	TRUE	14	FALSE
114	32	2	2	5	2	1	1	3	4	1	FALSE	1000	1	1	3	1	TRUE	FALSE	FALSE	FALSE	TRUE	FALSE	FALSE	FALSE	TRUE	FALSE	FALSE	FALSE	FALSE	FALSE	FALSE	FALSE	TRUE	FALSE	FALSE	TRUE	FALSE	FALSE	FALSE	TRUE	5	22	TRUE	1	TRUE	32	TRUE	32	FALSE
115	38	1	2	4	2	1	1	1	1	5	FALSE	300	5	1	1	1	FALSE	FALSE	FALSE	FALSE	FALSE	FALSE	FALSE	FALSE	FALSE	FALSE	FALSE	FALSE	FALSE	FALSE	FALSE	FALSE	FALSE	FALSE	FALSE	FALSE	FALSE	FALSE	FALSE	TRUE	5	13	FALSE		TRUE	20	TRUE	20	FALSE
116	25	1	2	4	2	1	2	1	1	4	FALSE	200	5	1	3	1	FALSE	FALSE	TRUE	FALSE	TRUE	FALSE	FALSE	FALSE	TRUE	FALSE	FALSE	FALSE	FALSE	FALSE	FALSE	FALSE	TRUE	TRUE	FALSE	TRUE	FALSE	TRUE	FALSE	TRUE	1	11	FALSE		TRUE	16	FALSE		FALSE
117	35	1	3	4	2	1	1	1	1	7	TRUE	200	5	1	1	1	FALSE	FALSE	FALSE	FALSE	TRUE	FALSE	FALSE	FALSE	TRUE	FALSE	FALSE	FALSE	FALSE	FALSE	FALSE	FALSE	TRUE	TRUE	TRUE	FALSE	FALSE	TRUE	FALSE	TRUE	6	21	FALSE		FALSE		FALSE		FALSE
118	35	1	2	4	2	1	1	1	1	2	TRUE	1200	5	1	3	1	FALSE	FALSE	FALSE	FALSE	TRUE	FALSE	FALSE	FALSE	FALSE	TRUE	FALSE	FALSE	FALSE	TRUE	FALSE	FALSE	TRUE	TRUE	TRUE	TRUE	TRUE	TRUE	FALSE	TRUE	7	46	FALSE		FALSE		FALSE		FALSE
119	21	1	2	4	2	1	1	1	1	2	TRUE	600	5	1	3	1	FALSE	FALSE	FALSE	FALSE	TRUE	FALSE	FALSE	FALSE	FALSE	FALSE	FALSE	FALSE	FALSE	FALSE	FALSE	FALSE	TRUE	TRUE	TRUE	FALSE	TRUE	TRUE	FALSE	TRUE	5	24	FALSE		TRUE	23	FALSE		FALSE
120	37	1	1	4	2	1	1	1	1	7	FALSE	1000	5	1	1	1	FALSE	TRUE	FALSE	FALSE	TRUE	FALSE	FALSE	FALSE	TRUE	FALSE	FALSE	FALSE	FALSE	TRUE	FALSE	FALSE	TRUE	FALSE	FALSE	FALSE	FALSE	TRUE	FALSE	TRUE	5	18	TRUE	1	TRUE	30	TRUE	30	FALSE
121	37	1	2	5	2	1	1	1	1	2	TRUE	1500	5	1	3	1	FALSE	FALSE	TRUE	FALSE	TRUE	FALSE	FALSE	FALSE	TRUE	FALSE	FALSE	FALSE	FALSE	FALSE	FALSE	FALSE	TRUE	TRUE	FALSE	TRUE	TRUE	TRUE	FALSE	TRUE	3	19	FALSE		TRUE	12	TRUE	12	FALSE
122	30	1	2	4	2	1	1	1	1	4	TRUE	800	5	1	1	1	FALSE	FALSE	FALSE	FALSE	FALSE	FALSE	FALSE	FALSE	TRUE	FALSE	FALSE	FALSE	FALSE	FALSE	FALSE	FALSE	TRUE	TRUE	TRUE	FALSE	FALSE	FALSE	FALSE	TRUE	4	88	FALSE		TRUE	28	FALSE		FALSE
123	28	1	2	4	1	1		3		5	FALSE	800	5	1	1	1	FALSE	FALSE	FALSE	FALSE	FALSE	FALSE	FALSE	FALSE	FALSE	FALSE	FALSE	FALSE	FALSE	FALSE	FALSE	FALSE	FALSE	TRUE	TRUE	TRUE	FALSE	TRUE	FALSE	TRUE	3	14	FALSE		TRUE		TRUE		FALSE
124	33	1	2	4	2	1	2	1	1	5	FALSE	1200	2	1	1	1	FALSE	FALSE	FALSE	FALSE	TRUE	FALSE	FALSE	TRUE	FALSE	FALSE	FALSE	FALSE	FALSE	FALSE	FALSE	FALSE	FALSE	TRUE	FALSE	FALSE	TRUE	TRUE	FALSE	TRUE	3	15	FALSE		TRUE	28	TRUE	28	FALSE
125	28	2	2	4	1	1		3		5	FALSE	850	5	1	1	1	FALSE	FALSE	FALSE	FALSE	FALSE	FALSE	FALSE	FALSE	FALSE	FALSE	FALSE	FALSE	FALSE	FALSE	FALSE	FALSE	FALSE	TRUE	TRUE	FALSE	FALSE	FALSE	FALSE	TRUE	4	16	FALSE		TRUE	28	TRUE	28	FALSE
126	22	1	2	4	2	3	1	1	2	2	TRUE	500	5	1	3	1	FALSE	FALSE	FALSE	FALSE	TRUE	FALSE	FALSE	TRUE	TRUE	FALSE	FALSE	FALSE	FALSE	FALSE	FALSE	FALSE	TRUE	TRUE	TRUE	FALSE	TRUE	FALSE	FALSE	FALSE			FALSE		TRUE	12	TRUE	12	FALSE
127	20	2	2	4	2	5	5	4	3	1	TRUE	2500	4	4	3	1	TRUE	TRUE	TRUE	TRUE	TRUE	FALSE	FALSE	FALSE	TRUE	TRUE	FALSE	FALSE	FALSE	FALSE	FALSE	FALSE	TRUE	FALSE	FALSE	FALSE	FALSE	FALSE	FALSE	FALSE			FALSE		TRUE	12	TRUE	12	FALSE
128	30	2	4	2	1	3		1		1	TRUE	2000	5	1	3	1	TRUE	FALSE	TRUE	FALSE	TRUE	FALSE	FALSE	TRUE	TRUE	TRUE	FALSE	FALSE	FALSE	FALSE	FALSE	FALSE	TRUE	FALSE	FALSE	FALSE	TRUE	FALSE	FALSE	TRUE	7	11	FALSE		TRUE	24	FALSE		FALSE
129	22	2	2	4	2	4	4	1	3	1	TRUE	3000	4	4	3	1	TRUE	FALSE	FALSE	FALSE	TRUE	FALSE	FALSE	FALSE	FALSE	TRUE	TRUE	FALSE	FALSE	FALSE	FALSE	FALSE	TRUE	FALSE	FALSE	FALSE	FALSE	FALSE	FALSE	FALSE			FALSE		TRUE	10	TRUE	16	FALSE
130	25	2	2	4	2	6	5	6	3	1	TRUE	2000	4	4	3	1	TRUE	FALSE	TRUE	TRUE	TRUE	FALSE	TRUE	TRUE	TRUE	TRUE	FALSE	FALSE	FALSE	FALSE	FALSE	FALSE	TRUE	FALSE	FALSE	FALSE	FALSE	FALSE	FALSE	FALSE			FALSE		TRUE	12	TRUE	12	FALSE
131	36	2	2	1	2	4	4	1	2	1	TRUE	2000	1	4	3	1	TRUE	TRUE	TRUE	TRUE	TRUE	TRUE	TRUE	TRUE	TRUE	TRUE	TRUE	FALSE	FALSE	FALSE	FALSE	FALSE	TRUE	FALSE	FALSE	FALSE	FALSE	FALSE	FALSE	TRUE	5	39	TRUE	2	TRUE	20	TRUE	20	FALSE
132	30	1	2	5	2	1	1	1	1	2	TRUE	400	5	1	1	1	FALSE	TRUE	TRUE	FALSE	TRUE	FALSE	FALSE	FALSE	FALSE	FALSE	FALSE	FALSE	FALSE	FALSE	FALSE	FALSE	TRUE	TRUE	TRUE	TRUE	TRUE	FALSE	FALSE	TRUE	6	30	FALSE		TRUE	26	FALSE		FALSE
133	30	1	2	4	2	2	2	1	1	2	TRUE	720	5	1	3	1	FALSE	TRUE	FALSE	FALSE	FALSE	FALSE	FALSE	FALSE	TRUE	FALSE	FALSE	FALSE	FALSE	FALSE	FALSE	FALSE	TRUE	TRUE	TRUE	FALSE	TRUE	TRUE	FALSE	TRUE	4	31	TRUE	2	TRUE	15	TRUE	15	FALSE
134	30	1	1	4	2	3	3	1	1	2	TRUE	400	5	1	3	1	FALSE	FALSE	TRUE	FALSE	TRUE	FALSE	FALSE	FALSE	TRUE	FALSE	FALSE	FALSE	FALSE	FALSE	FALSE	FALSE	TRUE	TRUE	FALSE	FALSE	TRUE	FALSE	FALSE	TRUE	5	27	FALSE		TRUE	20	TRUE	20	FALSE
135	28	2	2	5	2	3	3	5	1	2	TRUE	300	5	1	1	1	FALSE	FALSE	TRUE	FALSE	TRUE	FALSE	FALSE	FALSE	TRUE	FALSE	FALSE	FALSE	FALSE	FALSE	FALSE	FALSE	FALSE	TRUE	TRUE	FALSE	TRUE	TRUE	FALSE	TRUE	1	20	FALSE		TRUE	28	TRUE	28	FALSE
136	27	1	2	4	2	4	3	1	1	4	TRUE	600	5	1	3	1	FALSE	FALSE	TRUE	FALSE	TRUE	FALSE	FALSE	TRUE	TRUE	FALSE	FALSE	FALSE	FALSE	FALSE	FALSE	FALSE	TRUE	TRUE	FALSE	FALSE	TRUE	FALSE	FALSE	TRUE	2	19	FALSE		TRUE	28	TRUE	28	FALSE
137	37	1	2	4	2	1	1	1	1	3	FALSE	1300	5	4	3	1	FALSE	TRUE	TRUE	FALSE	TRUE	FALSE	FALSE	TRUE	TRUE	FALSE	FALSE	FALSE	FALSE	FALSE	FALSE	FALSE	TRUE	TRUE	FALSE	FALSE	FALSE	FALSE	FALSE	FALSE	6	20	TRUE	1	TRUE	21	TRUE	21	FALSE
138	18	1	2	4	2	1	3	1	1	2	FALSE	300	5	1	3	1	FALSE	FALSE	TRUE	FALSE	TRUE	FALSE	FALSE	FALSE	FALSE	FALSE	FALSE	FALSE	FALSE	FALSE	FALSE	FALSE	TRUE	FALSE	TRUE	FALSE	TRUE	TRUE	FALSE	FALSE			FALSE		FALSE		FALSE		FALSE
139	28	1	1	4	2	1	1	1	1	2	FALSE	550	5	1	3	1	FALSE	FALSE	TRUE	FALSE	TRUE	FALSE	FALSE	TRUE	TRUE	FALSE	FALSE	FALSE	FALSE	TRUE	FALSE	FALSE	TRUE	TRUE	TRUE	TRUE	TRUE	TRUE	FALSE	TRUE	4	36	FALSE		TRUE	30	TRUE	30	TRUE
140	30	1	2	5	2	1	1	1	1	2	FALSE	300	6	1	1	1	FALSE	FALSE	FALSE	FALSE	FALSE	FALSE	FALSE	FALSE	FALSE	TRUE	FALSE	FALSE	FALSE	FALSE	FALSE	FALSE	FALSE	TRUE	FALSE	FALSE	FALSE	FALSE	FALSE	TRUE	2	28	FALSE		TRUE	24	TRUE	24	FALSE
141	30	1	2	5	2	3	2	1	1	2	TRUE	600	7	1	1	1	FALSE	FALSE	FALSE	FALSE	TRUE	FALSE	FALSE	FALSE	FALSE	TRUE	FALSE	FALSE	FALSE	FALSE	FALSE	FALSE	FALSE	TRUE	TRUE	FALSE	TRUE	TRUE	FALSE	TRUE	2	20	FALSE		TRUE	28	TRUE	28	FALSE
142	29	1	2	9	2	1	1	1	1	2	TRUE	500	5	1	1	1	FALSE	FALSE	FALSE	FALSE	TRUE	FALSE	FALSE	FALSE	FALSE	FALSE	FALSE	FALSE	FALSE	FALSE	FALSE	FALSE	FALSE	TRUE	FALSE	FALSE	FALSE	TRUE	FALSE	TRUE	5	36	FALSE		TRUE	20	TRUE	20	TRUE
143	22	1	2	4	2	1	3	1	1	2	TRUE	300	5	1	1	1	FALSE	FALSE	FALSE	FALSE	FALSE	FALSE	FALSE	FALSE	FALSE	FALSE	FALSE	FALSE	FALSE	FALSE	FALSE	FALSE	FALSE	FALSE	FALSE	FALSE	FALSE	FALSE	FALSE	TRUE	2		FALSE		TRUE	16	TRUE	16	FALSE
144	35	2	2	4	2	1	1	1	1	2	TRUE	1000	5	1	1	1	FALSE	TRUE	FALSE	FALSE	TRUE	FALSE	FALSE	TRUE	TRUE	FALSE	FALSE	FALSE	FALSE	FALSE	FALSE	FALSE	TRUE	TRUE	TRUE	TRUE	FALSE	FALSE	FALSE	TRUE	3	24	TRUE	3	TRUE	24	TRUE	24	FALSE
145	30	2	2	4	2	6	6	4	3	1	TRUE	4000	4	4	3	1	TRUE	TRUE	TRUE	TRUE	TRUE	FALSE	FALSE	TRUE	TRUE	TRUE	TRUE	FALSE	FALSE	FALSE	FALSE	FALSE	TRUE	FALSE	FALSE	FALSE	FALSE	FALSE	FALSE	TRUE	1	30	FALSE		TRUE	16	TRUE	16	FALSE
146	28	1	2	5	2	5	5	1	3	4	TRUE	1000	5	1	3	1	FALSE	TRUE	TRUE	FALSE	TRUE	FALSE	FALSE	TRUE	TRUE	TRUE	FALSE	FALSE	FALSE	FALSE	FALSE	FALSE	TRUE	TRUE	TRUE	FALSE	FALSE	FALSE	FALSE	TRUE	2	20	FALSE		TRUE	24	TRUE	24	FALSE
147	28	1	2	5	2	2	1	1	1	2	TRUE	450	5	1	1	1	FALSE	TRUE	TRUE	FALSE	TRUE	FALSE	FALSE	FALSE	TRUE	FALSE	FALSE	FALSE	FALSE	FALSE	FALSE	FALSE	TRUE	TRUE	TRUE	FALSE	TRUE	FALSE	FALSE	TRUE	4	19	FALSE		TRUE	24	TRUE	24	FALSE
148	19	1	2	5	2	4	1	1	2	2	TRUE	600	5	1	3	1	FALSE	FALSE	TRUE	FALSE	TRUE	FALSE	FALSE	FALSE	FALSE	FALSE	FALSE	FALSE	FALSE	FALSE	FALSE	FALSE	TRUE	TRUE	FALSE	FALSE	FALSE	FALSE	FALSE	TRUE	1	21	FALSE		TRUE	12	FALSE		FALSE
149	35	1	2	4	2	1	1	1	1	2	TRUE	2000	5	1	1	1	FALSE	FALSE	FALSE	FALSE	TRUE	FALSE	FALSE	FALSE	FALSE	FALSE	FALSE	FALSE	FALSE	FALSE	FALSE	FALSE	FALSE	TRUE	TRUE	TRUE	TRUE	TRUE	FALSE	TRUE	4	16	FALSE		TRUE	20	TRUE	20	FALSE
150	38	1	2	9	2	1	1	1	1	2	TRUE	400	7	3	1	1	FALSE	FALSE	TRUE	FALSE	TRUE	FALSE	FALSE	FALSE	TRUE	FALSE	FALSE	FALSE	FALSE	FALSE	FALSE	FALSE	FALSE	TRUE	TRUE	FALSE	TRUE	TRUE	FALSE	TRUE	5	26	TRUE	1	TRUE	20	TRUE	20	FALSE
151	37	1	2	4	2	1	1	1	1	2	TRUE	450	6	1	1	1	FALSE	FALSE	FALSE	FALSE	TRUE	FALSE	TRUE	FALSE	TRUE	FALSE	FALSE	FALSE	FALSE	FALSE	FALSE	FALSE	FALSE	TRUE	FALSE	FALSE	TRUE	TRUE	FALSE	TRUE	6	21	FALSE		TRUE	24	TRUE		FALSE
152	28	1	2	5	2	1	1	1	1	2	TRUE	300	5	1	1	1	FALSE	FALSE	FALSE	FALSE	FALSE	FALSE	FALSE	FALSE	FALSE	FALSE	FALSE	FALSE	FALSE	FALSE	FALSE	FALSE	FALSE	TRUE	FALSE	FALSE	TRUE	TRUE	FALSE	TRUE	4	21	TRUE		TRUE	16	TRUE	16	FALSE
153	40	1	1	4	2	1	3	1	1	2	FALSE	400	5	1	3	1	FALSE	FALSE	TRUE	FALSE	TRUE	FALSE	FALSE	TRUE	TRUE	FALSE	FALSE	FALSE	FALSE	TRUE	FALSE	FALSE	TRUE	FALSE	FALSE	TRUE	TRUE	TRUE	FALSE	TRUE	6	14	FALSE		TRUE	24	TRUE	24	FALSE
154	35	1	2	1	2	1	1	1	1	2	TRUE	650	5	1	1	1	FALSE	FALSE	FALSE	FALSE	FALSE	FALSE	FALSE	FALSE	TRUE	FALSE	FALSE	FALSE	FALSE	FALSE	FALSE	FALSE	FALSE	TRUE	FALSE	FALSE	TRUE	TRUE	FALSE	TRUE	7	70	FALSE		TRUE	20	TRUE	24	FALSE
155	31	1	2	9	2	1	4	1	1	1	TRUE	700	5	1	1	1	FALSE	FALSE	FALSE	FALSE	TRUE	FALSE	FALSE	FALSE	TRUE	FALSE	FALSE	FALSE	FALSE	FALSE	FALSE	FALSE	FALSE	TRUE	FALSE	FALSE	FALSE	TRUE	FALSE	TRUE	7	36	FALSE		TRUE	21	TRUE	24	FALSE
156	31	1	4	4	2	1	2	1	1	2	TRUE	550	5	2	1	1	FALSE	FALSE	FALSE	FALSE	FALSE	FALSE	FALSE	FALSE	TRUE	FALSE	FALSE	FALSE	FALSE	FALSE	FALSE	FALSE	FALSE	TRUE	TRUE	FALSE	TRUE	FALSE	FALSE	TRUE	6	24	FALSE		TRUE	28	FALSE		TRUE
157	28	1	2	9	2	1	4	1	1	1	TRUE	1700	4	1	3	1	FALSE	TRUE	TRUE	FALSE	TRUE	FALSE	FALSE	TRUE	FALSE	FALSE	FALSE	FALSE	FALSE	TRUE	FALSE	FALSE	TRUE	TRUE	TRUE	TRUE	TRUE	TRUE	FALSE	TRUE	7	24	FALSE		TRUE	24	TRUE	24	FALSE
158	27	2	2	4	2	6	6	4	3	1	TRUE	7000	5	4	3	1	TRUE	TRUE	TRUE	TRUE	TRUE	FALSE	FALSE	TRUE	TRUE	TRUE	FALSE	FALSE	FALSE	FALSE	FALSE	FALSE	TRUE	FALSE	FALSE	FALSE	FALSE	FALSE	FALSE	TRUE	1	31	FALSE		TRUE	27	TRUE	27	FALSE
159	30	2	2	4	1	6		4		1	TRUE	1000	5	4	3	1	TRUE	TRUE	TRUE	TRUE	TRUE	FALSE	TRUE	TRUE	TRUE	TRUE	FALSE	FALSE	FALSE	FALSE	FALSE	FALSE	TRUE	FALSE	FALSE	FALSE	FALSE	FALSE	FALSE	TRUE	2	30	FALSE		TRUE	12	TRUE	12	FALSE
160	22	2	2	5	2	3	3	1	2	1	TRUE	1500	4	1	3	1	TRUE	TRUE	FALSE	FALSE	TRUE	FALSE	FALSE	FALSE	TRUE	FALSE	FALSE	FALSE	FALSE	FALSE	FALSE	FALSE	TRUE	FALSE	FALSE	FALSE	FALSE	FALSE	FALSE	FALSE			FALSE		TRUE	21	TRUE	21	FALSE
161	22	2	1	4	2	4	4	3	2	1	TRUE	2000	4	4	3	1	TRUE	FALSE	TRUE	TRUE	TRUE	FALSE	FALSE	TRUE	TRUE	TRUE	FALSE	FALSE	FALSE	FALSE	FALSE	FALSE	TRUE	FALSE	FALSE	FALSE	FALSE	FALSE	FALSE	FALSE			FALSE		TRUE	24	TRUE	24	FALSE
162	27	2	2	5	2	6	6	1	3	1	TRUE	2000	1	4	3	1	TRUE	TRUE	TRUE	TRUE	TRUE	FALSE	TRUE	TRUE	TRUE	TRUE	TRUE	FALSE	FALSE	FALSE	FALSE	FALSE	TRUE	FALSE	FALSE	FALSE	FALSE	FALSE	FALSE	TRUE	2	12	FALSE		TRUE	14	TRUE	14	FALSE
163	36	2	2	9	2	1	1	1	1	2	TRUE	700	5	1	3	1	FALSE	FALSE	FALSE	FALSE	FALSE	FALSE	FALSE	FALSE	FALSE	FALSE	FALSE	FALSE	FALSE	FALSE	FALSE	FALSE	TRUE	TRUE	FALSE	FALSE	FALSE	FALSE	FALSE	TRUE	4	18	FALSE		TRUE	18	TRUE	18	FALSE
164	30	1	2	4	2	1	2	1	1	2	TRUE	600	5	1	3	1	FALSE	FALSE	FALSE	TRUE	FALSE	FALSE	FALSE	FALSE	FALSE	TRUE	FALSE	FALSE	FALSE	FALSE	FALSE	FALSE	TRUE	TRUE	TRUE	FALSE	TRUE	TRUE	FALSE	TRUE	2	48	FALSE		TRUE	24	TRUE	24	FALSE
165	38	2	2	4	2	1	1	1	1	1	TRUE	450	7	1	1	1	FALSE	FALSE	FALSE	FALSE	FALSE	FALSE	FALSE	FALSE	FALSE	FALSE	FALSE	FALSE	FALSE	FALSE	FALSE	FALSE	FALSE	TRUE	TRUE	FALSE	TRUE	TRUE	FALSE	TRUE	2	24	FALSE		FALSE		FALSE		TRUE
166	40	1	2	9	2	1	1	1	1	1	TRUE	750	5	1	1	1	FALSE	FALSE	TRUE	FALSE	FALSE	FALSE	FALSE	FALSE	TRUE	FALSE	FALSE	FALSE	FALSE	FALSE	FALSE	FALSE	FALSE	FALSE	FALSE	FALSE	TRUE	TRUE	FALSE	TRUE			TRUE	2	FALSE		FALSE		FALSE
167	34	1	2	4	2	1	1	1	1	2	TRUE	500	7	1	1	1	FALSE	FALSE	FALSE	FALSE	FALSE	FALSE	FALSE	FALSE	TRUE	FALSE	FALSE	FALSE	FALSE	FALSE	FALSE	FALSE	FALSE	TRUE	FALSE	FALSE	FALSE	FALSE	FALSE	TRUE	3	48	FALSE		TRUE	17	FALSE		FALSE
168	31	2	4	2	1	3		1		2	FALSE	300	5	1	1	1	FALSE	FALSE	FALSE	TRUE	FALSE	FALSE	FALSE	FALSE	FALSE	FALSE	FALSE	FALSE	FALSE	TRUE	FALSE	FALSE	FALSE	TRUE	FALSE	TRUE	FALSE	FALSE	FALSE	TRUE	1	36	FALSE		TRUE	18	TRUE	18	FALSE
169	38	1	2	5	2	1	1	1	1	2	TRUE	300	5	1	1	1	FALSE	FALSE	FALSE	FALSE	FALSE	FALSE	FALSE	FALSE	FALSE	FALSE	FALSE	FALSE	FALSE	FALSE	FALSE	FALSE	TRUE	TRUE	TRUE	TRUE	TRUE	TRUE	FALSE	TRUE	5	39	FALSE		TRUE	16	TRUE	16	FALSE
170	29	1	3	4	2	1	2	1	1	2	TRUE	600	5	1	1	1	FALSE	FALSE	FALSE	FALSE	TRUE	FALSE	FALSE	FALSE	TRUE	FALSE	FALSE	FALSE	FALSE	FALSE	FALSE	FALSE	FALSE	TRUE	FALSE	FALSE	TRUE	TRUE	FALSE	TRUE	5		FALSE		TRUE	24	TRUE	24	FALSE
171	27	1	2	4	2	1	1	1	1	2	TRUE	650	5	1	1	1	FALSE	FALSE	FALSE	FALSE	TRUE	FALSE	FALSE	FALSE	FALSE	FALSE	FALSE	FALSE	FALSE	FALSE	FALSE	FALSE	FALSE	TRUE	FALSE	FALSE	TRUE	TRUE	FALSE	TRUE	5	27	FALSE		TRUE	16	FALSE		FALSE
172	29	1	2	4	2	1	1	1	1	2	TRUE	700	5	1	3	1	FALSE	FALSE	FALSE	FALSE	TRUE	FALSE	FALSE	FALSE	TRUE	FALSE	FALSE	FALSE	FALSE	FALSE	FALSE	FALSE	TRUE	TRUE	TRUE	FALSE	TRUE	TRUE	FALSE	TRUE	4	21	FALSE		TRUE		TRUE		FALSE
173	30	1	1	4	2	1	1	1	1	2	FALSE	400	5	1	1	1	FALSE	FALSE	FALSE	FALSE	TRUE	FALSE	FALSE	FALSE	FALSE	FALSE	FALSE	FALSE	FALSE	FALSE	FALSE	FALSE	FALSE	TRUE	TRUE	FALSE	FALSE	TRUE	FALSE	TRUE	6	24	TRUE	2	TRUE	32	TRUE	32	FALSE
174	17	1	2	5	2	3	3	1	1	2	FALSE	500	6	1	1	1	FALSE	FALSE	TRUE	FALSE	TRUE	FALSE	FALSE	FALSE	TRUE	FALSE	FALSE	FALSE	FALSE	FALSE	FALSE	FALSE	FALSE	TRUE	FALSE	FALSE	TRUE	TRUE	FALSE	FALSE			FALSE		TRUE	28	TRUE	28	FALSE
175	34	1	2	4	2	1	2	1	1	2	TRUE	650	6	1	3	1	FALSE	FALSE	FALSE	FALSE	TRUE	FALSE	FALSE	FALSE	FALSE	FALSE	FALSE	FALSE	FALSE	FALSE	FALSE	FALSE	TRUE	TRUE	TRUE	FALSE	TRUE	FALSE	FALSE	TRUE	5	20	FALSE		TRUE	32	TRUE	32	FALSE
176	27	1	1	4	2	1	1	1	1	2	TRUE	900	5	1	3	1	FALSE	FALSE	FALSE	FALSE	TRUE	FALSE	FALSE	FALSE	TRUE	FALSE	FALSE	FALSE	FALSE	FALSE	FALSE	FALSE	TRUE	TRUE	TRUE	FALSE	TRUE	TRUE	FALSE	TRUE	5	30	FALSE		TRUE	22	TRUE	22	FALSE
177	26	1	2	5	2	4	4	1	2	2	TRUE	600	5	1	1	1	FALSE	FALSE	FALSE	FALSE	TRUE	FALSE	FALSE	FALSE	TRUE	FALSE	FALSE	FALSE	FALSE	FALSE	FALSE	FALSE	TRUE	TRUE	FALSE	FALSE	FALSE	FALSE	FALSE	FALSE			FALSE		TRUE	18	TRUE	24	FALSE
178	20	1	2	5	2	3	3	1	2	2	TRUE	500	5	1	1	1	FALSE	FALSE	TRUE	FALSE	TRUE	FALSE	FALSE	FALSE	FALSE	FALSE	FALSE	FALSE	FALSE	FALSE	FALSE	FALSE	FALSE	TRUE	FALSE	FALSE	FALSE	FALSE	FALSE	FALSE			FALSE		TRUE	20	TRUE	20	FALSE
179	31	1	2	5	2	2	4	1	1	2	TRUE	500	5	1	1	1	FALSE	FALSE	TRUE	FALSE	TRUE	FALSE	FALSE	FALSE	TRUE	FALSE	FALSE	FALSE	FALSE	FALSE	FALSE	FALSE	TRUE	TRUE	TRUE	FALSE	FALSE	TRUE	FALSE	TRUE	3	24	FALSE		TRUE	20	TRUE	20	FALSE
180	19	1	2	4	2	3	4	1	1	2	FALSE	600	5	1	1	1	FALSE	FALSE	FALSE	FALSE	FALSE	FALSE	FALSE	TRUE	TRUE	FALSE	FALSE	FALSE	FALSE	FALSE	FALSE	FALSE	TRUE	FALSE	FALSE	FALSE	TRUE	TRUE	FALSE	TRUE	1	18	FALSE		TRUE	26	TRUE		FALSE
181	29	1	2	4	2	1	1	1	1	5	TRUE	500	5	1	1	1	TRUE	FALSE	TRUE	FALSE	TRUE	FALSE	FALSE	FALSE	FALSE	FALSE	FALSE	FALSE	FALSE	FALSE	FALSE	FALSE	FALSE	FALSE	FALSE	FALSE	FALSE	FALSE	FALSE	TRUE	2	19	FALSE		FALSE		FALSE		TRUE
182	20	1	2	4	2	3	4	1	3	2	TRUE	600	5	1	3	1	FALSE	FALSE	TRUE	FALSE	TRUE	FALSE	FALSE	FALSE	TRUE	TRUE	FALSE	FALSE	FALSE	FALSE	FALSE	FALSE	TRUE	TRUE	FALSE	FALSE	FALSE	FALSE	FALSE	FALSE			FALSE		TRUE	16	FALSE		FALSE
183	30	1	2	4	2	4	1	1	2	2	TRUE	600	5	4	3	1	TRUE	TRUE	TRUE	FALSE	TRUE	FALSE	FALSE	FALSE	TRUE	TRUE	FALSE	FALSE	FALSE	FALSE	FALSE	FALSE	TRUE	FALSE	FALSE	FALSE	FALSE	FALSE	FALSE	FALSE			FALSE		TRUE	16	TRUE	16	FALSE
184	24	2	2	5	2	1	2	1	1	4	TRUE	300	5	1	1	1	FALSE	FALSE	TRUE	FALSE	TRUE	FALSE	FALSE	FALSE	FALSE	FALSE	FALSE	FALSE	FALSE	FALSE	FALSE	FALSE	TRUE	TRUE	FALSE	FALSE	FALSE	FALSE	FALSE	FALSE			FALSE		TRUE	16	TRUE	16	FALSE
185	17	1	1	1	1	3		1		1	TRUE	1200	4	4	3	1	TRUE	FALSE	TRUE	TRUE	TRUE	FALSE	FALSE	TRUE	TRUE	TRUE	FALSE	FALSE	FALSE	FALSE	FALSE	FALSE	TRUE	FALSE	FALSE	FALSE	FALSE	FALSE	FALSE	FALSE			FALSE		FALSE		FALSE		FALSE
186	27	1	2	4	2	5	4	1	2	1	TRUE	400	5	4	3	1	TRUE	TRUE	TRUE	TRUE	TRUE	FALSE	FALSE	TRUE	TRUE	TRUE	TRUE	FALSE	FALSE	FALSE	FALSE	FALSE	TRUE	FALSE	FALSE	FALSE	FALSE	FALSE	FALSE	TRUE	3	16	FALSE		TRUE	24	TRUE	24	FALSE
187	30	2	2	4	2	6	6	4	3	1	TRUE	4000	4	4	3	1	TRUE	TRUE	TRUE	TRUE	TRUE	FALSE	FALSE	TRUE	TRUE	TRUE	FALSE	FALSE	TRUE	FALSE	FALSE	FALSE	TRUE	FALSE	FALSE	FALSE	FALSE	FALSE	FALSE	TRUE	2	16	FALSE		TRUE	21	TRUE	21	FALSE
188	20	2	2	4	2	3	4	1	2	1	TRUE	16001	4	3	1	1	TRUE	TRUE	TRUE	TRUE	TRUE	TRUE	TRUE	TRUE	TRUE	TRUE	FALSE	FALSE	FALSE	FALSE	FALSE	FALSE	TRUE	FALSE	FALSE	FALSE	FALSE	FALSE	FALSE	FALSE			FALSE		TRUE	20	TRUE	20	FALSE
189	20	2	2	4	2	3	3	1	2	1	TRUE	1500	4	4	3	1	FALSE	FALSE	FALSE	TRUE	TRUE	FALSE	FALSE	FALSE	TRUE	TRUE	FALSE	FALSE	FALSE	FALSE	FALSE	FALSE	TRUE	FALSE	FALSE	FALSE	FALSE	FALSE	FALSE	FALSE			FALSE		TRUE	18	TRUE	18	FALSE
190	35	1	2	4	2	3	1	1	2	2	TRUE	600	5	1	1	1	FALSE	FALSE	TRUE	FALSE	TRUE	FALSE	FALSE	FALSE	TRUE	TRUE	FALSE	FALSE	FALSE	FALSE	FALSE	FALSE	FALSE	TRUE	TRUE	FALSE	TRUE	TRUE	TRUE	TRUE	3	30	FALSE		TRUE	22	TRUE	26	FALSE
191	22	1	2	5	2	3	3	5	4	2	TRUE	400	5	1	3	1	FALSE	FALSE	TRUE	FALSE	FALSE	FALSE	FALSE	FALSE	FALSE	FALSE	FALSE	FALSE	FALSE	FALSE	FALSE	FALSE	FALSE	TRUE	FALSE	TRUE	FALSE	FALSE	FALSE	TRUE	1	52	FALSE		TRUE	24	FALSE		FALSE
192	35	1	2	4	2	1	1	1	1	2	FALSE	500	5	1	3	1	FALSE	FALSE	TRUE	FALSE	TRUE	FALSE	FALSE	FALSE	FALSE	FALSE	FALSE	FALSE	FALSE	FALSE	FALSE	FALSE	TRUE	TRUE	TRUE	FALSE	FALSE	FALSE	FALSE	TRUE	6	36	TRUE	1	FALSE		FALSE		FALSE
193	35	1	2	5	2	1	2	1	1	2	TRUE	550	5	1	3	1	FALSE	FALSE	FALSE	FALSE	TRUE	FALSE	FALSE	FALSE	FALSE	FALSE	FALSE	FALSE	FALSE	FALSE	FALSE	FALSE	TRUE	TRUE	FALSE	FALSE	FALSE	TRUE	FALSE	TRUE	5	36	FALSE		TRUE		FALSE		FALSE
194	28	1	2	4	2	3	2	5	4	2	FALSE	300	5	1	3	1	FALSE	FALSE	FALSE	FALSE	FALSE	FALSE	FALSE	FALSE	FALSE	FALSE	FALSE	FALSE	FALSE	FALSE	FALSE	FALSE	TRUE	FALSE	FALSE	FALSE	FALSE	FALSE	FALSE	TRUE	1	30	FALSE		TRUE	16	FALSE		FALSE
195	24	2	2	4	2	6	6	3	2	1	TRUE	2000	1	4	4	3	TRUE	TRUE	TRUE	TRUE	TRUE	FALSE	FALSE	TRUE	TRUE	TRUE	TRUE	FALSE	FALSE	FALSE	FALSE	FALSE	TRUE	TRUE	FALSE	FALSE	FALSE	FALSE	FALSE	FALSE			FALSE		TRUE	29	TRUE	29	FALSE
196	29	1	2	5	2	1	1	1	1	4	FALSE	600	5	1	3	1	FALSE	FALSE	FALSE	TRUE	FALSE	FALSE	FALSE	FALSE	FALSE	FALSE	FALSE	FALSE	FALSE	FALSE	FALSE	FALSE	TRUE	FALSE	FALSE	FALSE	FALSE	TRUE	FALSE	TRUE	4	27	FALSE		TRUE	21	TRUE	21	FALSE
197	27	1	1	1	2	3	3	1	4	4	TRUE	500	5	1	3	1	FALSE	FALSE	TRUE	FALSE	TRUE	FALSE	FALSE	FALSE	FALSE	FALSE	FALSE	FALSE	FALSE	FALSE	FALSE	FALSE	TRUE	TRUE	TRUE	FALSE	FALSE	TRUE	FALSE	TRUE	1	27	FALSE		FALSE		FALSE		FALSE
198	29	1	2	4	2	2	3	1	2	1	TRUE	1000	5	5	3	3	TRUE	TRUE	FALSE	TRUE	TRUE	TRUE	TRUE	TRUE	TRUE	TRUE	TRUE	FALSE	TRUE	TRUE	FALSE	FALSE	TRUE	TRUE	TRUE	FALSE	FALSE	FALSE	FALSE	TRUE	6	16	FALSE		TRUE	16	TRUE	16	FALSE
199	30	1	2	4	2	1	1	1	1	4	TRUE	600	5	1	1	1	FALSE	FALSE	TRUE	FALSE	FALSE	FALSE	FALSE	FALSE	FALSE	FALSE	FALSE	FALSE	FALSE	TRUE	FALSE	FALSE	FALSE	TRUE	TRUE	TRUE	FALSE	TRUE	FALSE	TRUE	6	16	FALSE		TRUE	25	FALSE		FALSE
200	24	1	2	4	2	3	4	1	4	1	TRUE	500	5	1	3	1	TRUE	TRUE	TRUE	TRUE	TRUE	FALSE	FALSE	FALSE	FALSE	TRUE	FALSE	FALSE	FALSE	FALSE	FALSE	FALSE	TRUE	FALSE	FALSE	FALSE	FALSE	FALSE	FALSE	FALSE			FALSE		TRUE	20	TRUE	20	FALSE
201	24	1	2	4	2	4	4	1	4	4	TRUE	550	5	1	1	1	FALSE	FALSE	TRUE	FALSE	TRUE	FALSE	FALSE	FALSE	FALSE	FALSE	FALSE	FALSE	FALSE	FALSE	FALSE	FALSE	FALSE	TRUE	FALSE	FALSE	FALSE	TRUE	FALSE	FALSE			FALSE		TRUE	16	TRUE	16	FALSE
202	27	1	2	4	2	3	4	1	4	1	FALSE	500	5	1	1	1	TRUE	TRUE	TRUE	FALSE	TRUE	FALSE	FALSE	FALSE	FALSE	FALSE	FALSE	FALSE	FALSE	FALSE	FALSE	FALSE	FALSE	FALSE	FALSE	FALSE	FALSE	FALSE	FALSE	TRUE	4	15	FALSE		TRUE	16	TRUE	16	FALSE
203	32	1	2	4	2	3	3	1	1	4	TRUE	650	5	1	3	1	FALSE	FALSE	TRUE	FALSE	TRUE	FALSE	FALSE	FALSE	TRUE	FALSE	FALSE	FALSE	FALSE	TRUE	FALSE	FALSE	TRUE	TRUE	TRUE	TRUE	TRUE	TRUE	FALSE	TRUE	8	21	FALSE		TRUE	12	TRUE	12	FALSE
204	24	1	1	4	2	3	3	3	1	4	TRUE	700	5	1	3	1	FALSE	TRUE	TRUE	FALSE	TRUE	FALSE	FALSE	FALSE	FALSE	FALSE	FALSE	FALSE	FALSE	FALSE	FALSE	FALSE	TRUE	TRUE	FALSE	FALSE	FALSE	TRUE	FALSE	TRUE	1	27	FALSE		TRUE	16	TRUE	16	FALSE
205	31	1	2	5	2	1	1	1	1	2	TRUE	700	5	1	3	1	FALSE	TRUE	TRUE	TRUE	TRUE	FALSE	FALSE	FALSE	FALSE	FALSE	FALSE	FALSE	FALSE	TRUE	FALSE	FALSE	TRUE	TRUE	FALSE	FALSE	TRUE	TRUE	FALSE	TRUE	5	27	FALSE		TRUE	28	FALSE		FALSE
206	45	1	2	9	2	1	1	1	1	2	TRUE	500	5	1	1	1	FALSE	FALSE	FALSE	FALSE	FALSE	FALSE	FALSE	FALSE	FALSE	FALSE	FALSE	FALSE	FALSE	FALSE	FALSE	FALSE	FALSE	FALSE	FALSE	FALSE	FALSE	TRUE	FALSE	TRUE	8	27	FALSE		TRUE	28	TRUE	28	FALSE
207	30	1	1	4	2	1	1	1	1	2	TRUE	400	5	1	1	1	FALSE	FALSE	FALSE	TRUE	FALSE	FALSE	FALSE	FALSE	FALSE	FALSE	FALSE	FALSE	FALSE	FALSE	FALSE	FALSE	FALSE	TRUE	TRUE	TRUE	TRUE	FALSE	FALSE	TRUE	5	15	FALSE		TRUE	24	TRUE	24	FALSE
208	22	1	2	4	2	4	1	1	1	2	TRUE	450	5	1	1	1	FALSE	FALSE	FALSE	FALSE	FALSE	FALSE	FALSE	FALSE	FALSE	FALSE	FALSE	FALSE	FALSE	FALSE	FALSE	FALSE	FALSE	TRUE	FALSE	FALSE	TRUE	TRUE	FALSE	TRUE	2	24	FALSE		TRUE	24	TRUE	24	FALSE
209	27	2	2	9	2	1	1	1	1	1	TRUE	400	5	1	1	1	FALSE	FALSE	FALSE	FALSE	FALSE	FALSE	FALSE	TRUE	FALSE	FALSE	FALSE	FALSE	FALSE	FALSE	FALSE	FALSE	FALSE	TRUE	FALSE	FALSE	TRUE	FALSE	FALSE	TRUE	3	36	FALSE		TRUE	24	TRUE	24	FALSE
210	38	2	2	4	2	1	4	1	1	2	TRUE	600	5	1	1	1	FALSE	FALSE	TRUE	FALSE	TRUE	FALSE	FALSE	FALSE	TRUE	FALSE	FALSE	FALSE	FALSE	TRUE	FALSE	FALSE	FALSE	TRUE	TRUE	TRUE	TRUE	TRUE	FALSE	TRUE	7	48	FALSE		TRUE		TRUE		FALSE
211	28	1	2	5	2	1	1	1	1	5	TRUE	400	5	1	3	1	FALSE	FALSE	FALSE	FALSE	TRUE	FALSE	FALSE	TRUE	TRUE	FALSE	FALSE	FALSE	FALSE	FALSE	FALSE	FALSE	TRUE	TRUE	FALSE	FALSE	FALSE	TRUE	FALSE	TRUE	1	14	FALSE		TRUE	20	TRUE	20	FALSE
212	32	1	2	4	2	3	3	1	1	2	TRUE	500	5	1	1	1	FALSE	TRUE	TRUE	FALSE	TRUE	FALSE	FALSE	FALSE	TRUE	TRUE	FALSE	FALSE	FALSE	FALSE	FALSE	FALSE	TRUE	TRUE	TRUE	TRUE	TRUE	TRUE	FALSE	TRUE	4	15	FALSE		TRUE	20	TRUE	20	FALSE
213	25	1	1	5	2	3	3	1	1	2	TRUE	400	5	1	3	1	FALSE	FALSE	TRUE	FALSE	TRUE	FALSE	FALSE	FALSE	TRUE	TRUE	FALSE	FALSE	FALSE	FALSE	FALSE	FALSE	TRUE	TRUE	TRUE	FALSE	FALSE	TRUE	TRUE	TRUE	2	28	FALSE		TRUE	16	TRUE	16	FALSE
214	33	1	1	4	2	1	1	1	1	7	TRUE	2000	5	1	3	1	FALSE	FALSE	FALSE	FALSE	TRUE	FALSE	FALSE	FALSE	TRUE	FALSE	FALSE	FALSE	FALSE	FALSE	FALSE	FALSE	TRUE	TRUE	TRUE	TRUE	FALSE	TRUE	FALSE	TRUE	5	30	FALSE		TRUE	16	TRUE	16	FALSE
215	20	1	3	4	2	1	1	1	1	7	TRUE	1000	5	4	1	1	FALSE	FALSE	FALSE	FALSE	FALSE	FALSE	FALSE	TRUE	TRUE	FALSE	FALSE	FALSE	FALSE	FALSE	FALSE	FALSE	TRUE	TRUE	TRUE	FALSE	FALSE	FALSE	FALSE	FALSE			FALSE		TRUE	20	TRUE	20	FALSE
216	35	1	2	4	2	1	1	3	1	2	TRUE	600	1	1	1	1	TRUE	FALSE	TRUE	FALSE	TRUE	FALSE	FALSE	TRUE	FALSE	FALSE	FALSE	FALSE	FALSE	FALSE	FALSE	FALSE	TRUE	TRUE	TRUE	FALSE	TRUE	TRUE	FALSE	TRUE	5	15	FALSE		TRUE	28	TRUE	28	FALSE
217	36	1	3	4	2	1	1	1	1	7	FALSE	400	5	1	1	1	FALSE	FALSE	FALSE	FALSE	TRUE	FALSE	FALSE	TRUE	TRUE	FALSE	FALSE	FALSE	FALSE	FALSE	FALSE	FALSE	TRUE	TRUE	FALSE	FALSE	FALSE	FALSE	FALSE	FALSE	3	22	TRUE	1	TRUE	21	TRUE	21	FALSE
218	27	1	1	4	2	1	1	1	1	4	FALSE	200	5	1	1	1	FALSE	FALSE	FALSE	FALSE	TRUE	FALSE	FALSE	FALSE	TRUE	FALSE	FALSE	FALSE	FALSE	FALSE	FALSE	FALSE	TRUE	TRUE	TRUE	TRUE	FALSE	FALSE	FALSE	TRUE	3	33	FALSE		TRUE	26	TRUE	26	FALSE
219	25	1	2	4	2	4	2	1	2	4	TRUE	400	5	1	3	1	FALSE	TRUE	FALSE	FALSE	TRUE	FALSE	FALSE	TRUE	TRUE	TRUE	FALSE	FALSE	FALSE	FALSE	FALSE	FALSE	TRUE	TRUE	TRUE	TRUE	TRUE	TRUE	FALSE	TRUE	1	18	FALSE		TRUE	28	TRUE	28	FALSE
220	39	1	2	9	2	1	3	1	1	5	FALSE	600	5	1	1	1	FALSE	FALSE	FALSE	FALSE	TRUE	FALSE	FALSE	TRUE	FALSE	FALSE	FALSE	FALSE	FALSE	FALSE	FALSE	FALSE	TRUE	TRUE	TRUE	FALSE	TRUE	TRUE	FALSE	TRUE	4	24	FALSE		TRUE	20	FALSE		FALSE
221	29	2	4	4	2	1	3	1	1	1	TRUE	1700	5	1	1	1	FALSE	FALSE	TRUE	TRUE	FALSE	FALSE	FALSE	TRUE	TRUE	FALSE	FALSE	FALSE	FALSE	FALSE	FALSE	FALSE	FALSE	TRUE	TRUE	TRUE	TRUE	TRUE	FALSE	TRUE	8	24	FALSE		TRUE	12	TRUE	12	FALSE
222	30	1	2	4	2	2	1	1	1	6	FALSE	550	5	1	1	1	TRUE	TRUE	FALSE	FALSE	TRUE	FALSE	FALSE	FALSE	FALSE	FALSE	FALSE	FALSE	FALSE	FALSE	FALSE	FALSE	FALSE	TRUE	TRUE	FALSE	TRUE	FALSE	FALSE	TRUE	3	27	FALSE		TRUE	20	TRUE	20	FALSE
223	30	1	2	4	2	1	1	1	1	2	TRUE	400	5	1	1	1	FALSE	FALSE	FALSE	FALSE	FALSE	FALSE	FALSE	FALSE	FALSE	FALSE	FALSE	FALSE	FALSE	FALSE	FALSE	FALSE	FALSE	FALSE	FALSE	FALSE	FALSE	FALSE	FALSE	TRUE	4	16	FALSE		FALSE		FALSE		FALSE
224	30	1	2	4	2	3	1	1	1	2	TRUE	450	5	1	1	1	TRUE	FALSE	TRUE	FALSE	TRUE	FALSE	FALSE	FALSE	FALSE	FALSE	FALSE	FALSE	FALSE	FALSE	FALSE	FALSE	TRUE	TRUE	TRUE	FALSE	FALSE	FALSE	FALSE	TRUE	4	16	FALSE		FALSE		FALSE		FALSE
225	35	1	2	4	2	1	1	1	1	2	TRUE	600	5	1	1	1	FALSE	FALSE	TRUE	FALSE	FALSE	FALSE	FALSE	FALSE	FALSE	FALSE	FALSE	FALSE	FALSE	FALSE	FALSE	FALSE	FALSE	TRUE	TRUE	FALSE	FALSE	TRUE	FALSE	TRUE	5	40	FALSE		TRUE	20	FALSE		FALSE
226	27	2	2	4	2	3	1	3	4	1	TRUE	1500	5	1	3	1	TRUE	FALSE	FALSE	TRUE	TRUE	FALSE	FALSE	FALSE	FALSE	FALSE	FALSE	FALSE	FALSE	FALSE	FALSE	FALSE	TRUE	FALSE	FALSE	FALSE	FALSE	FALSE	FALSE	TRUE	2	46	FALSE		TRUE	20	TRUE	20	FALSE
227	18	2	1	4	2	3	4	1	6	1	TRUE	2500	4	1	3	1	TRUE	FALSE	TRUE	TRUE	TRUE	FALSE	FALSE	TRUE	TRUE	TRUE	FALSE	FALSE	FALSE	FALSE	FALSE	FALSE	TRUE	FALSE	FALSE	FALSE	FALSE	FALSE	FALSE	FALSE			FALSE		TRUE	12	TRUE	12	TRUE
228	30	2	4	2	2	3	6	4	2	1	TRUE	4000	5	3	3	1	TRUE	FALSE	TRUE	TRUE	TRUE	FALSE	TRUE	TRUE	TRUE	TRUE	FALSE	FALSE	FALSE	FALSE	FALSE	FALSE	TRUE	FALSE	FALSE	FALSE	FALSE	FALSE	FALSE	TRUE	2	24	FALSE		TRUE	16	TRUE	16	FALSE
229	30	2	2	4	2	3	4	3	2	1	TRUE	2000	5	1	3	1	TRUE	TRUE	TRUE	TRUE	TRUE	FALSE	FALSE	TRUE	TRUE	TRUE	TRUE	FALSE	FALSE	FALSE	FALSE	FALSE	TRUE	TRUE	FALSE	FALSE	TRUE	FALSE	FALSE	TRUE	5	36	FALSE		TRUE	24	TRUE	24	FALSE
230	26	1	2	4	1	3		1		4	TRUE	600	5	1	1	1	FALSE	TRUE	TRUE	FALSE	TRUE	FALSE	FALSE	FALSE	TRUE	TRUE	FALSE	FALSE	FALSE	FALSE	FALSE	FALSE	TRUE	TRUE	TRUE	TRUE	FALSE	TRUE	FALSE	TRUE	2	20	FALSE		TRUE	19	TRUE	19	FALSE
231	38	1	2	4	1	1		1		4	TRUE	300	5	1	1	1	FALSE	FALSE	FALSE	FALSE	FALSE	FALSE	FALSE	FALSE	TRUE	FALSE	FALSE	FALSE	FALSE	FALSE	FALSE	FALSE	FALSE	TRUE	TRUE	FALSE	FALSE	TRUE	FALSE	TRUE	4	43	FALSE		FALSE		FALSE		FALSE
232	27	2	2	4	2	3	3	1	6	1	TRUE	3000	5	3	3	1	TRUE	FALSE	FALSE	FALSE	TRUE	FALSE	FALSE	TRUE	TRUE	FALSE	FALSE	FALSE	FALSE	FALSE	FALSE	FALSE	TRUE	FALSE	FALSE	FALSE	FALSE	FALSE	FALSE	TRUE	1	18	FALSE		TRUE	16	FALSE		FALSE
233	30	2	2	4	2	3	2	1	6	1	TRUE	3000	5	1	3	1	TRUE	FALSE	FALSE	TRUE	FALSE	FALSE	TRUE	TRUE	TRUE	FALSE	FALSE	FALSE	FALSE	FALSE	FALSE	FALSE	TRUE	FALSE	FALSE	FALSE	FALSE	FALSE	FALSE	TRUE	2	36	FALSE	6	TRUE	16	TRUE	24	FALSE
234	26	1	1	4	1	1		1		4	FALSE	500	5	1	1	1	FALSE	FALSE	FALSE	FALSE	TRUE	FALSE	FALSE	FALSE	TRUE	FALSE	FALSE	FALSE	FALSE	FALSE	FALSE	FALSE	TRUE	TRUE	TRUE	TRUE	FALSE	FALSE	FALSE	TRUE	3	36	FALSE		TRUE	24	TRUE	24	FALSE
235	25	1	2	4	1	1		1		4	FALSE	400	5	1	1	1	FALSE	FALSE	FALSE	FALSE	TRUE	FALSE	FALSE	TRUE	FALSE	FALSE	FALSE	FALSE	FALSE	FALSE	FALSE	FALSE	TRUE	TRUE	TRUE	TRUE	TRUE	TRUE	FALSE	TRUE	4	17	FALSE		TRUE	28	FALSE		TRUE
[truncated: 86 more columns]
